# Supplementary material for: Longitudinal Serum Proteome Characterization of COVID-19 Patients With Different Severities Revealed Potential Therapeutic Strategies
Source: Front Immunol. 2022 Jul 26;13:893943. doi: 10.3389/fimmu.2022.893943 (PMC9361788; doi:10.3389/fimmu.2022.893943)
Supplement: Supplementary file 2 [file Table_1.xlsx]

## Sheet: Legend
Table S1. Clinical information of cases enrolled in this study.
Table S1-A. Clinical information of COVID-19 patients
Table S1-B. Clinical information of non-COVID-19 patients with fever/cough symptoms
Table S1-C. Clinical information of healthy individuals

## Sheet: A. COVID-19
Table S1-A. Clinical information of COVID-19 patients
Sample ID	Clinical severity classification	Sex	Age	Date of symptom onset	Date of nucleic acid first positive	Date of admission	Date of blood collection	Date of first consecutive nucleic acid negative	Date of discharge	Days from onset/first nucleic acid positive to first consecutive nucleic acid negative	Days from onset/first nucleic acid positive to discharge	Symptoms									Laboratory test results
												Fever	Cough	Expectoration	Pharyngalgia	Chest tightness or dyspnea	Fatigue	Headache or dizzy giddy	Diarrhea	Rash	WBC (/uL)	Lymphocyte count/percentage (/uL/%)	CD8 cell count/percentage (/uL/%)
S03-1	Asymptomatic	M	40		2020/4/4	2020/4/7	2020/4/8	2020/4/18	2020/4/27	14	23	0	0	0	0	0	0	0	0	0	8.48	3.09/36.5	750/40
S03-2	Asymptomatic						2020/4/15														7.32	2.59/35.3	/
S03-3	Asymptomatic						2020/4/24														6.87	2.16/31.5	/
S04-1	Asymptomatic	F	45		2020/4/10	2020/4/11	2020/4/12	2020/4/22	2020/5/1	12	21	0	0	0	0	0	0	0	0	0	4.40	1.19/27	272/28
S04-2	Asymptomatic						2020/4/22														4.27	1.33/31.00	/
S04-3	Asymptomatic						2020/4/30														4.49	1.03/22.9	/
S05-1	Asymptomatic	F	26		2020/4/13	2020/4/15	2020/4/16	2020/5/6	2020/5/10	23	27	0	0	0	0	0	0	0	0	0	3.83	1.37/35.7	340/41
S05-2	Asymptomatic						2020/4/24														3.70	1.18/31.9	/
S05-3	Asymptomatic						2020/5/5														3.73	1.07/28.6	/
S07-1	Asymptomatic	F	50		2020/4/9	2020/4/10	2020/4/11	2020/5/1	2020/5/7	22	28	0	0	0	0	0	0	0	0	0	6.90	1.86/26.9	433/32
S07-2	Asymptomatic						2020/4/19														5.73	1.31/22.80	/
S07-3	Asymptomatic						2020/5/6														5.62	1.42/25.2	/
S08-1	Asymptomatic	F	24		2020/4/29	2020/4/30	2020/5/1	2020/5/1	2020/5/13	2	14	0	0	0	0	0	0	0	0	0	6.3	2.16/34.3	535/43
S09-1	Asymptomatic	M	48		2020/5/2	2020/5/6	2020/5/7	2020/5/7	2020/5/16	5	14	0	0	0	0	0	0	0	0	0	8.16	1.85/22.7	301/27
S10-1	Asymptomatic	F	20		2020/4/28	2020/4/30	2020/5/1	2020/5/12	2020/5/13	14	15	0	0	0	0	0	0	0	0	0	5.47	2.08/38.00	565/45
S11-1	Asymptomatic	F	34		2020/3/22	2020/3/26	2020/3/27	2020/3/29	2020/4/7	7	16	0	0	0	0	0	0	0	0	0	6.14	1.82/29.6	432/41
S12-1	Asymptomatic	F	55		2020/3/21	2020/3/26	2020/3/27	2020/3/29	2020/4/7	8	17	0	0	0	0	0	0	0	0	0	4.45	2.44/54.7	497/31
S13-1	Asymptomatic	M	28		2020/4/27	2020/4/27	2020/4/28	2020/5/11	2020/5/23	14	26	0	0	0	0	0	0	0	0	0	7.72	1.58/20.5	548/54
S13-2	Asymptomatic						2020/5/9														7.76	1.36/17.6	/
S13-3	Asymptomatic						2020/5/15														8.62	2.07/24.00	/
S14-1	Asymptomatic	M	58		2020/4/11	2020/4/15	2020/4/16	2020/4/22	2020/4/27	11	16	0	0	0	0	0	0	0	0	0	7.32	2.06/28.20	401/41
S14-2	Asymptomatic						2020/4/23														7.51	2.01/26.80	/
S15-1	Asymptomatic	M	33		2020/3/22	2020/3/26	2020/3/27	2020/3/29	2020/4/7	7	16	0	0	0	0	0	0	0	0	0	6.97	2.13/30.6	652/42
S16-1	Asymptomatic	F	5		2020/3/21	2020/3/26	2020/3/27	2020/3/29	2020/4/7	8	17	0	0	0	0	0	0	0	0	0	6.58	3.54/53.8	814/37
S17-1	Asymptomatic	F	47		2020/5/1	2020/5/6	2020/5/7	2020/5/7	2020/5/16	6	15	0	0	0	0	0	0	0	0	0	6.26	1.69/26.9	213/21
S18-1	Asymptomatic	F	67		2020/3/21	2020/3/26	2020/3/27	2020/3/30	2020/4/7	9	17	0	0	0	0	0	0	0	0	0	5.08	1.55/30.60	454/55
S19-1	Asymptomatic	F	39		2020/5/1	2020/5/4	2020/5/5	2020/5/5	2020/5/16	4	15	0	0	0	0	0	0	0	0	0	6.79	2.11/31	683/59
S19-2	Asymptomatic						2020/5/9														6.48	1.78/27.5	/
S19-3	Asymptomatic						2020/5/16														6.21	1.42/22.9	/
S06-1	Mild	M	19	2020/3/14	2020/3/24	2020/3/26	2020/3/27	2020/4/20	2020/4/27	37	44	0	1	0	1	1	1	0	0	0	3.78	1.63/43.1	589/54
S06-2	Mild						2020/4/1														4.57	1.92/42.1	/
S06-3	Mild						2020/4/21														5.77	1.55/26.9	/
S06-4	Mild				2020/5/11	2020/5/16	2020/5/17	2020/6/3	2020/6/6	23	26										4.63	1.87/40.5	578/54
S06-5	Mild						2020/5/23														13.04	0.63/4.8	/
S21-1	Mild	F	12	2020/2/3	2020/2/3	2020/2/4	2020/2/4	2020/2/21	2020/2/23	18	20	0	0	0	0	0	0	0	0	0	6.51	1.91/29.4	561/40
S22-1	Mild	F	49	2020/2/2	2020/2/2	2020/2/3	2020/2/4	2020/2/15	2020/2/16	13	14	1	0	0	1	0	0	0	1	0	4.08	1.14/28	313/44
S24-1	Mild	M	56	2020/2/3	2020/2/4	2020/2/7	2020/2/7	2020-03-07	2020/3/9	33	35	0	0	0	0	0	1	0	0	0	9.58	0.75/7.8	157/45
S24-2	Mild						2020/2/15														5.61	0.91/16.2	127/27
S24-3	Mild						2020/2/27														4.85	1.09/22.6	122/25
S25-1	Mild	M	10	2020/1/25	2020/1/26	2020/1/31	2020/2/1	2020/2/11	2020/2/13	17	19	1	1	0	0	0	0	1	0	0	/	/	/
S26-1	Mild	M	58	2020/2/12	2020/2/12	2020/2/13	2020/2/14	2020/2/17	2020/2/19	5	7	1	0	0	0	0	0	0	1	0	9.4	3/31.9	426/24
S26-2	Mild						2020/2/18														6.45	1.82/28.2	/
S26-3	Mild						2020/3/18														8.39	2.12/25.2	/
S30-1	Mild	F	20	2020/3/21	2020/3/20	2020/3/22	2020/3/23	2020-04-21	2020/4/23	32	34	1	1	1	0	0	0	1	0	0	5.4	1.96/36.3	600/45
S30-2	Mild						2020/4/1														5.16	1.95/37.8	/
S30-3	Mild						2020/4/15														6.36	2.29/36	/
S32-1	Mild	M	4	2020/2/9	2020/2/9	2020/2/11	2020/2/13	2020/2/20	2020/2/25	11	16	0	0	0	0	0	0	0	0	0	5.5	3.94/71.5	712/43
S36-1	Mild	F	19	2020/2/9	2020/2/10	2020/2/11	2020/2/12	2020/3/2	2020/3/5	22	25	1	1	1	1	0	0	1	0	0	4.53	1.91/42.3	298/45
S36-2	Mild						2020/2/17														6.91	1.12/16.2	/
S36-3	Mild						2020/3/2														6.29	1.65/26.3	498/38
S88-1	Mild	M	34	2020/1/31	2020/1/31	2020/2/1	2020/2/2	2020-03-02	2020/3/3	31	32	0	1	1	0	1	0	0	0	0	7.55	2.44/32.4	/
S88-2	Mild						2020/2/9														7.98	2.26/28.6	/
S88-3	Mild						2020/2/29														7.31	2.21/30.2	/
S20-1	Moderate	M	29	2020/1/28	2020/1/28	2020/1/30	2020/1/31	2020-02-10	2020/2/13	13	16	1	0	0	0	0	0	0	0	0	5.19	0.84/16.1	/
S20-2	Moderate						2020/2/9														6.70	1.14/17	/
S20-3	Moderate						2020/2/13														4.67	1.01/21.5	/
S29-1	Moderate	F	23	2020/3/26	2020/3/27	2020/3/28	2020/3/29	2020-04-21	2020/4/23	26	28	0	0	0	1	0	1	0	0	0	4.26	1.69/39.6	455/34
S29-2	Moderate						2020/4/5														7.79	1.94/24.8	/
S29-3	Moderate						2020/4/23														4.57	0.94/20.5	/
S31-1	Moderate	F	49	2020/1/30	2020/2/3	2020/2/4	2020/2/5	2020-03-10	2020/3/12	40	42	0	1	1	1	0	0	1	0	1	6.31	2.32/36.8	765/47
S31-2	Moderate						2020/2/11														5.75	2.56/44.4	/
S31-3	Moderate						2020/2/27														18.49	1.86/10	/
S33-1	Moderate	M	47	2020/1/27	2020/1/28	2020/1/31	2020/2/1	2020-02-23	2020/2/25	27	29	1	1	1	1	0	0	1	1	0	5.21	1.64/31.4	/
S33-2	Moderate						2020/2/9														5.52	1.76/31.9	448/37
S33-3	Moderate						2020/3/4														7.52	1.91/25.4	/
S34-1	Moderate	F	57	2020/2/1	2020/1/31	2020/2/4	2020/2/4	2020-03-01	2020/3/3	30	32	1	1	0	0	0	0	1	1	0	5.11	0.56/10.9	124/39
S34-2	Moderate						2020/2/14														14.96	0.8/5.3	/
S34-3	Moderate						2020/3/1														2.81	0.5/17.8	87/25
S35-1	Moderate	M	19	2020/3/20	2020/3/23	2020/3/23	2020/3/24	2020-04-21	2020/4/23	32	34	1	1	0	1	0	0	0	0	0	5.7	1.26/22.2	244/46
S35-2	Moderate						2020/3/31														5.47	2.17/39.8	521/47
S35-3	Moderate						2020/4/21														5.93	1.83/30.9	/
S45-1	Moderate	F	47	2020/1/25	2020/1/25	2020/1/27	2020/1/28	2020-02-07	2020/2/14	13	20	1	1	1	1	0	1	0	0	0	9.69	2.25/23.2	385/32
S55-1	Moderate	F	55	2020/2/5	2020/2/5	2020/2/7	2020/2/7	2020-02-26	2020/2/29	21	24	0	1	1	0	0	0	0	0	0	8.37	1.2/14.3	100/23
S55-2	Moderate						2020/2/15														7.89	1.77/22.4	164/21
S55-3	Moderate						2020/2/29														6.8	1.9/27.9	/
S56-1	Moderate	F	43	2020/1/31	2020/1/31	2020/2/1	2020/2/2	2020-02-17	2020/2/22	17	22	1	0	0	0	0	0	1	0	0	3.26	1.03/31.7	/
S58-1	Moderate	F	72	2020/2/2	2020/2/2	2020/2/5	2020/2/6	2020-02-25	2020/2/27	23	25	0	0	0	0	0	0	0	1	0	5.21	0.83/16.0	158/35
S60-1	Moderate	M	78	2020/2/11	2020/2/9	2020/2/11	2020/2/12	2020-02-29	2020/3/2	20	22	1	1	0	0	1	0	0	0	0	4.12	1.16/27.9	193/31
S61-1	Moderate	F	44	2020/2/10	2020/2/10	2020/2/11	2020/2/12	2020-02-28	2020/3/2	18	21	0	1	1	0	0	1	0	0	0	4.38	2.12/48.2	350/32
S61-2	Moderate						2020/2/17														7.69	1.96/25.5	/
S61-3	Moderate						2020/2/28														7.04	1.68/23.9	/
S62-1	Moderate	M	34	2020/2/12	2020/2/12	2020/2/13	2020/2/14	2020-03-06	2020/3/8	23	25	1	1	1	0	0	0	0	1	0	5.32	2.06/38.8	465/38
S63-1	Moderate	M	39	2020/1/21	2020/1/21	2020/1/26	2020/1/27	2020-02-10	2020/2/12	20	22	1	1	1	0	1	0	0	0	0	5.28	2.12/40.3	495/41
S63-2	Moderate						2020/2/1														6.64	2.29/34.5	/
S63-3	Moderate						2020/2/9														5.88	2.03/34.5	/
S63-4	Moderate			2020/2/25	2020/2/22	2020/2/25	2020/2/26	2020-02-26	2020/2/29	4	4										6.94	2.22/31.9	397/29
S63-5	Moderate						2020/2/29														5.32	1.71/32.3	/
S64-1	Moderate	F	63	2020/2/1	2020/2/1	2020/2/4	2020/2/4	2020-02-17	2020/2/18	16	17	0	0	0	0	0	0	0	1	1	7.49	1.18/15.7	114/20
S64-2	Moderate						2020/2/13														6.27	1.56/24.8	/
S64-3	Moderate						2020/3/3														8.52	2.02/23.7	/
S65-1	Moderate	M	47	2020/2/11	2020/2/16	2020/2/17	2020/2/18	2020-02-25	2020/2/29	14	18	1	1	0	0	0	0	0	0	0	2.77	0.70/25.1	144/31
S65-2	Moderate						2020/2/25														2.56	0.97/37.9	210/31
S65-3	Moderate						2020/3/14														3.77	1.4/37.2	/
S66-1	Moderate	M	48	2020/2/13	2020/2/15	2020/2/16	2020/2/17	2020-03-05	2020/3/6	21	22	1	1	0	0	0	0	1	0	0	5.97	1.26/21.1	123/30
S67-1	Moderate	F	47	2020/1/28	2020/1/31	2020/2/3	2020/2/5	2020-02-29	2020/3/3	32	35	1	1	1	0	0	1	0	1	0	10.53	1.68/15.9	284/25
S67-2	Moderate						2020/2/10														9.96	1.66/16.7	/
S67-3	Moderate						2020/2/28														8.43	1.77/21	/
S69-1	Moderate	F	51	2020/2/14	2020/2/15	2020/2/18	2020/2/19	2020-03-11	2020/3/13	26	28	0	1	1	0	0	0	0	0	1	5.42	1.56/28.8	562/47
S71-1	Moderate	M	20	2020/1/27	2020/2/4	2020/2/5	2020/2/5	2020-03-06	2020/3/9	39	42	0	1	0	1	0	0	0	1	0	4.35	1.53/35.10	533/53
S72-1	Moderate	F	43	2020/2/2	2020/2/4	2020/2/7	2020/2/7	2020-03-10	2020/3/12	37	39	1	1	0	0	1	0	0	0	0	5.66	1.07/18.8	169/33
S72-2	Moderate						2020/2/13														5.29	1.4/26.4	/
S72-3	Moderate						2020/3/1														6.44	1.48/23.0	314/31
S73-1	Moderate	F	36	2020/1/29	2020/1/29	2020/1/30	2020/1/31	2020-03-07	2020/3/9	38	40	0	1	0	1	0	0	0	0	0	4.48	1.18/26.40	209/31
S73-2	Moderate						2020/2/10														6.35	1.55/24.3	/
S73-3	Moderate						2020/3/2														6.25	1.43/22.8	334/32
S73-6	Moderate			2020/5/17	2020-05-17	2020/5/20	2020/6/2	2020-06-25	2020/7/2	39	46										6.27	1.25/20	/
S74-1	Moderate	F	43	2020/1/29	2020/1/30	2020/1/31	2020/2/1	2020/2/26	2020/2/28	28	30	1	1	1	0	0	1	0	0	0	4.01	1.26/31.4	/
S75-1	Moderate	M	46	2020/1/26	2020/2/1	2020/2/2	2020/2/3	2020-03-10	2020/3/12	44	46	1	1	0	0	0	1	0	0	0	3.48	1.21/34.9	268/44
S77-1	Moderate	M	55	2020/2/3	2020/2/3	2020/2/4	2020/2/4	2020-02-18	2020/2/19	15	16	0	0	0	0	0	0	0	1	0	6.68	2.03/30.40	481/37
S77-2	Moderate						2020/2/14														8.4	2.4/28.5	/
S77-3	Moderate						2020/3/4														9.36	3.04/32.5	/
S78-1	Moderate	M	38	2020/1/27	2020/1/28	2020/1/29	2020/1/30	2020-03-09	2020/3/11	42	44	1	1	1	0	0	0	0	0	0	4.23	0.97/22.8	207/43
S78-2	Moderate						2020/2/10														3.36	0.76/22.5	98/30
S78-3	Moderate						2020/2/25														5.81	1.35/23.20	257/31
S80-1	Moderate	F	34	2020/1/29	2020/1/30	2020/1/31	2020/2/1	2020-02-17	2020/2/19	19	21	1	0	0	0	0	0	0	1	0	2.4	1.21/50.2	/
S80-2	Moderate						2020/2/6														4.79	0.96/20	/
S80-5	Moderate			2020/2/22	2020/2/22	2020/2/25	2020/2/27	2020-02-26	2020/2/29	4	7	0									3.73	1.12/30	289/39
S81-1	Moderate	F	35	2020/1/30	2020/2/1	2020/2/2	2020/2/3	2020-02-23	2020/2/27	24	28	1	0	0	0	0	0	0	1	0	3.86	1.46/37.9	323/39
S82-1	Moderate	M	55	2020/1/21	2020/1/21	2020/1/26	2020/1/27	2020-02-03	2020/2/6	13	16	1	1	1	0	0	1	0	0	0	7.01	1.0/14.3	/
S84-1	Moderate	F	35	2020/1/28	2020/1/31	2020/1/31	2020/2/1	2020-02-14	2020/2/16	17	19	1	0	0	0	0	0	0	1	0	3.7	1.25/34	/
S85-1	Moderate	M	39	2020/1/26	2020/1/30	2020/1/31	2020/2/1	2020-02-16	2020/2/18	21	23	1	1	0	0	0	0	0	0	0	3.08	1.05/34.3	/
S86-1	Moderate	F	51	2020/1/31	2020/2/3	2020/2/4	2020/2/4	2020/2/19	2020/2/21	19	21	1	0	0	0	1	0	0	1	0	6.75	1.42/21.0	/
S86-2	Moderate						2020/2/12														5.7	1.41/24.7	/
S86-3	Moderate						2020/2/18														7.66	1.42/18.6	/
S86-4	Moderate						2020/3/6														7.24	1.66/22.9	/
S87-1	Moderate	F	20	2020/1/29	2020/1/31	2020/1/31	2020/2/1	2020-02-24	2020/2/26	26	28	1	1	0	1	0	0	0	0	0	4.95	1.56/31.4	/
S89-1	Moderate	M	56	2020/1/29	2020/1/29	2020/1/30	2020/1/31	2020-02-12	2020/2/14	14	16	1	0	0	0	0	0	0	0	0	3.94	0.77/19.6	/
S90-1	Moderate	M	45	2020/1/28	2020-01-28	2020/1/30	2020/1/31	2020-03-04	2020/3/5	36	37	1	0	0	0	0	0	0	0	0	2.62	0.68/25.8	/
S90-2	Moderate						2020/2/8														3.05	0.58/19.1	/
S90-3	Moderate						2020/3/1														3.99	0.55/13.7	116/35
S91-1	Moderate	M	28	2020/1/28	2020/1/31	2020/2/2	2020/2/3	2020/2/12	2020/2/14	15	17	1	0	0	0	0	0	0	1	0	7.08	1.89/26.7	605/54
S91-2	Moderate						2020/2/9														7.11	1.87/26.3	/
S91-3	Moderate			2020/2/14	2020/2/16	2020/2/18	2020/2/19	2020/2/29	2020/3/2	15	17										4.71	1.37/29.1	572/51
S91-4	Moderate						2020/2/25														5.87	1.26/21.5	/
S91-5	Moderate						2020/3/1														5.95	1.52/25.5	405/51
S38-1	Severe	M	44	2020/1/28	2020/2/2	2020/2/4	2020/2/4	2020-02-20	2020/2/22	23	25	1	1	0	0	0	1	0	0	0	2.36	0.6/25.5	89/31
S38-2	Severe						2020/2/11														3.7	0.81/22.0	/
S38-3	Severe						2020/2/22														4.68	1.16/24.9	/
S38-4	Severe			2020/2/26	2020/2/24	2020/2/25	2020/2/26	2020-02-26	2020/2/29	2											4.36	1.13/25.9	/
S38-5	Severe						2020/2/29														4.31	1.1/25.4	/
S40-1	Severe	F	56	2020/1/25	2020/1/28	2020/1/29	2020/1/30	2020-02-26	2020/2/28	32	34	1	1	1	0	0	0	0	0	0	3.88	0.87/22.5	300/56
S40-2	Severe						2020/2/3														4.75	0.84/17.7	255/52
S40-3	Severe						2020/2/20														4.68	1.05/22.4	323/48
S41-1	Severe	F	70	2020/1/19	2020/1/25	2020/1/26	2020/1/26	2020-02-26	2020/3/2	38	43	1	1	1	0	1	1	0	1	0	5.92	0.97/16.4	111/41
S41-2	Severe						2020/2/1														8.32	2.05/24.7	/
S41-3	Severe						2020/2/18														5.43	1.19/21.9	209/27
S44-1	Severe	F	65	2020/1/30	2020/2/7	2020/2/8	2020/2/9	2020-02-20	2020/2/25	21	26	0	1	1	0	1	1	1	0	0	4.25	0.87/20.5	164/30
S44-2	Severe						2020/2/14														6.4	1.49/23.3	/
S44-3	Severe						2020/3/10														5.65	1.63/28.8	/
S149-1	Severe	F	80	2020-01-31	2020-02-06	2020-02-06	2020-02-07	2020-02-10	2020-02-21	10	21	1	0	0	0	0	1	0	0	0	6.9	1.23/17.9	/
S37-1	Critical	F	74	2020/1/29	2020/2/3	2020/2/3	2020/2/4	2020-02-25	2020/2/29	27	31	1	1	0	0	1	0	1	0	0	4.38	1.13/25.8	274/33
S37-3	Critical						2020/2/25														5.84	1.32/22.6	/
S39-1	Critical	M	57	2020/1/31	2020/2/3	2020/2/4	2020/2/5	2020-02-25	2020/3/2	25	31	1	1	1	0	1	0	0	0	0	3.65	0.75/20.5	316/57
S39-2	Critical						2020/2/11														8.32	0.56/6.7	/
S39-3	Critical						2020/2/25														6.1	1/15.6	266/44
S43-1	Critical	M	66	2020/1/29	2020/2/5	2020-02-07	2020/2/7	2020-02-18	2020/2/19	20	21	1	1	1	1	0	1	0	0	0	9.6	0.69/7.2	74/36
S43-2	Critical						2020/2/16														9	0.8/8.9	/
S43-3	Critical						2020/3/4														7.83	2.06/26.3	/
S46-1	Critical	F	69	2020/1/28	2020/1/28	2020/1/30	2020/2/1	2020-02-20	2020/3/5	23	37	1	1	0	0	1	1	1	0	1	2.36	0.8/33.8	121/32
S46-2	Critical						2020/2/10														4.7	0.58/12.4	69/31
S46-3	Critical						2020/2/25														6.42	0.8/12.4	158/25
S47-1	Critical	M	36	2020/1/27	2020/1/30	2020/2/2	2020/2/3	2020-02-16	2020/2/27	20	31	1	1	0	0	1	1	1	0	1	4.91	0.99/20.1	/
S47-2	Critical						2020/2/10														6.26	0.43/6.8	62/41
S47-3	Critical						2020/2/23														4.87	1.02/21	269/38
S48-1	Critical	M	68	2020/1/31	2020/2/3	2020/2/4	2020/2/5	2020-02-16	2020/3/10	16	39	1	0	0	0	1	1	0	1	0	6.68	1.43/21.4	404/51
S48-2	Critical						2020/2/13														8.8	0.99/11.2	/
S48-3	Critical						2020/2/25														7.33	0.89/12.1	283/38
S49-1	Critical	F	64	2020/2/6	2020/2/8	2020/2/9	2020/2/10	2020/2/20	2020/2/29	14	23	1	1	1	0	0	0	0	1	0	5.91	0.97/16.4	160/36
S49-2	Critical						2020/2/17														7.22	1.63/22.5	281/30
S50-1	Critical	M	42	2020/1/27	2020/2/1	2020/2/2	2020/2/3	2020-02-14	2020/2/27	18	31	1	0	0	0	0	1	1	0	0	5.31	2.11/39.9	471/40
S50-2	Critical						2020/2/10														13.72	0.66/4.8	84/56
S51-1	Critical	M	51	2020/1/27	2020/1/30	2020/2/2	2020/2/3	2020-02-14	2020/3/3	18	36	1	1	1	0	0	1	1	0	1	4.48	1.12/25.1	348/63
S51-2	Critical						2020/2/9														5.17	0.33/6.4	124/49
S51-3	Critical						2020/2/21														3.55	0.84/23.5	350/64
S52-1	Critical	M	59	2020/1/29	2020-01-30	2020/1/30	2020/1/31	2020-02-16	2020/3/7	18	38	1	1	1	0	0	1	1	1	0	3.9	1.83/47	/
S52-2	Critical						2020/2/11														6.65	0.76/11.4	103/36
S52-3	Critical						2020/2/25														6.79	0.87/12.9	305/42
S54-1	Critical	M	38	2020/1/25	2020/1/29	2020/1/29	2020/2/2	2020-02-25	2020/2/27	31	33	1	1	1	0	1	1	1	0	0	5.89	2.58/43.9	/
S54-2	Critical						2020/2/9														5.33	0.87/16.3	305/52
S54-3	Critical						2020/2/20														7.29	1.76/24.2	/
S129-1	Critical	M	54	2020-01-31	2020-02-03	2020-02-05	2020-02-07	2020-03-15	2020-03-18	44	47	1	1	0	0	1	1	0	1	0	5	0.90/18	/

## Sheet: B. Non-COVID-19
Table S1-B. Clinical information of non-COVID-19 patients with fever/cough symptoms
Sample ID	Sex	Age	Date of blood collection	Clinical diagnosis
F3	M	33	2020/6/3	Acute suppurative tonsillitis
F6	M	39	2020/6/5	Acute upper respiratory tract infection
F7	M	39	2020/6/3	Acute upper respiratory tract infection
F15	M	47	2020/6/4	Fever; acute upper respiratory tract infection
F17	F	78	2020/6/4	Fever; acute upper respiratory tract infection; chronic sore throat; acute gastroenteritis; vascular headache; lumbar disc herniation
F22	F	50	2020/6/16	Acute upper respiratory tract infection
F24	M	36	2020/6/17	Acute upper respiratory tract infection
F27	F	52	2020/6/17	Acute upper respiratory tract infection
F28	M	22	2020/6/17	Acute upper respiratory tract infection
F33	F	58	2020/6/17	Fever; fcute upper respiratory tract infection; acute appendicitis
F36	F	35	2020/6/17	Acute upper respiratory tract infection
F38	M	23	2020/6/17	Acute upper respiratory tract infection
F46	F	64	2020/6/16	Chordapsus;acute upper respiratory tract infection

## Sheet: C. Healthy
Table S1-C. Clinical information of healthy individuals
Sample ID	Sex	Age	Date of blood collection
H2	F	24	2020-07-15
H3	M	33	2020-07-15
H5	M	31	2020-07-15
H6	F	33	2020-07-15
H7	F	34	2020-07-15
H8	F	34	2020-07-15
H9	M	41	2020-07-15
H12	F	49	2020-07-15
H14	M	56	2020-07-15
H15	M	51	2020-07-15
H16	M	65	2020-07-15
H18	M	54	2020-07-15
H20	M	48	2020-07-15
H21	M	48	2020-07-15
