# Supplementary material for: Longitudinal Serum Proteome Characterization of COVID-19 Patients With Different Severities Revealed Potential Therapeutic Strategies
Source: Front Immunol. 2022 Jul 26;13:893943. doi: 10.3389/fimmu.2022.893943 (PMC9361788; doi:10.3389/fimmu.2022.893943)
Supplement: Supplementary file 3 [file Table_2.xlsx]

## Sheet: Legend
Table S2. TMT sample arrangement and protein quantification result.
Table S2-A. TMT sample arrangement
Table S2-B. Protein quantification result in all the samples

## Sheet: A. TMT labeling
Table S2-A. TMT sample arrangement
TMT Label	126	127N	127C	128N	128C	129N	129C	130N	130C	131N	131C	132N	132C	133N	133C	134N
Samples in TMT-1	Pool	S6-1	S6-2	S6-3	S6-4	S6-5	S63-1	S63-2	S63-3	S63-4	S63-5	S38-1	S38-2	S38-3	S38-4	S38-5
Samples in TMT-2	Pool	S11-1	S12-1	S72-1	S72-2	S72-3	S80-1	S80-2	S80-5	S75-1	S54-1	S54-2	S54-3	S54-1R	H2	F38
Samples in TMT-3	Pool	S3-1	S3-2	S3-3	S24-1	S24-2	S24-3	S20-1	S20-2	S20-3	S40-1	S40-2	S40-3	S39-1	S39-2	S39-3
Samples in TMT-4	Pool	S4-1	S4-2	S4-3	S26-1	S26-2	S26-3	S29-1	S29-2	S29-3	S41-1	S41-2	S41-3	S43-1	S43-2	S43-3
Samples in TMT-5	Pool	S5-1	S5-2	S5-3	S30-1	S30-2	S30-3	S31-1	S31-2	S31-3	S44-1	S44-2	S44-3	S46-1	S46-2	S46-3
Samples in TMT-6	Pool	S7-1	S7-2	S7-3	S36-1	S36-2	S36-3	S33-1	S33-2	S33-3	S129-1	S47-1	S47-2	S47-3	H16	F3
Samples in TMT-7	Pool	S13-1	S13-2	S13-3	S88-1	S88-2	S88-3	S34-1	S34-2	S34-3	S149-1	S48-1	S48-2	S48-3	H18	F6
Samples in TMT-8	Pool	S14-1	S14-2	S21-1	S35-1	S35-2	S35-3	S73-1	S73-2	S73-3	S73-6	S51-1	S51-2	S51-3	H14	F7
Samples in TMT-9	Pool	S19-1	S19-2	S19-3	S22-1	S86-1	S86-2	S86-3	S86-4	S87-1	S38-1R	S52-1	S52-2	S52-3	H15	F15
Samples in TMT-10	Pool	S8-1	S25-1	S91-1	S91-2	S91-3	S91-4	S91-5	S45-1	S56-1	S58-1	S60-1	S37-1	S37-3	H6	F17
Samples in TMT-11	Pool	S9-1	S32-1	S55-1	S55-2	S55-3	S61-1	S61-2	S61-3	S62-1	S49-1	S49-2	H7	H8	F22	F24
Samples in TMT-12	Pool	S10-1	S64-1	S64-2	S64-3	S65-1	S65-2	S65-3	S66-1	S69-1	S50-1	S50-2	H9	H12	F27	F36
Samples in TMT-13	Pool	S15-1	S16-1	S78-1	S78-2	S78-3	S90-1	S90-2	S90-3	S84-1	S85-1	S89-1	H20	H21	F46	F33
Samples in TMT-14	Pool	S17-1	S18-1	S67-1	S67-2	S67-3	S77-1	S77-2	S77-3	S71-1	S74-1	S81-1	S82-1	H3	H5	F28

## Sheet: B. Quantification
Table S2-B. Protein quantification result in all the samples
		Groups	C1_Healthy	C1_Healthy	C1_Healthy	C1_Healthy	C1_Healthy	C1_Healthy	C1_Healthy	C1_Healthy	C1_Healthy	C1_Healthy	C1_Healthy	C1_Healthy	C1_Healthy	C1_Healthy	C2_Fever_Cough	C2_Fever_Cough	C2_Fever_Cough	C2_Fever_Cough	C2_Fever_Cough	C2_Fever_Cough	C2_Fever_Cough	C2_Fever_Cough	C2_Fever_Cough	C2_Fever_Cough	C2_Fever_Cough	C2_Fever_Cough	C2_Fever_Cough	L1_Asymptomatic	L1_Asymptomatic	L1_Asymptomatic	L1_Asymptomatic	L1_Asymptomatic	L1_Asymptomatic	L1_Asymptomatic	L1_Asymptomatic	L1_Asymptomatic	L1_Asymptomatic	L1_Asymptomatic	L1_Asymptomatic	L1_Asymptomatic	L1_Asymptomatic	L1_Asymptomatic	L1_Asymptomatic	L1_Asymptomatic	L1_Asymptomatic	L1_Asymptomatic	L1_Asymptomatic
Accession	Gene Name	Description	H2	H3	H5	H6	H7	H8	H9	H12	H14	H15	H16	H18	H20	H21	F3	F6	F7	F15	F17	F22	F24	F27	F28	F33	F36	F38	F46	S10_1	S11_1	S12_1	S13_1	S13_2	S13_3	S14_1	S14_2	S15_1	S16_1	S17_1	S18_1	S19_1	S19_2	S19_3	S3_1	S3_2	S3_3	S4_1	S4_2
P04114	APOB	Apolipoprotein B-100	1.24979	1.45689	1.64989	1.49488	1.02791	1.03771	1.69292	1.48383	1.26431	1.84849	1.88502	1.18169	1.5736	1.38843	0.713568	0.892047	1.59709	1.57719	1.20559	1.80432	1.19974	1.82722	1.50724	1.20413	1.00686	1.15799	1.16744	0.650357	0.669326	0.827593	1.43782	1.01142	1.18336	1.01298	1.04437	0.726757	0.893175	1.00467	0.841095	1.01878	1.02775	1.17767	1.29529	1.25765	1.59087	0.848919	0.82515
P02768	ALB	Albumin	1.0501	1.02553	1.01612	0.962813	0.924729	0.975441	0.987036	0.930039	0.957777	0.92298	0.988068	0.937335	0.981319	0.973169	1.02551	1.02747	0.901737	0.892908	0.886145	0.939414	0.978433	0.967102	1.00466	1.01667	0.871163	1.00021	0.744576	1.11141	1.14617	1.07124	1.09997	0.998191	1.06515	1.11998	1.05836	1.10225	1.08626	1.05037	1.05319	1.03761	1.04488	1.06095	1.12068	1.07594	1.07003	1.14043	1.16598
P01024	C3	Complement C3	0.899809	1.0806	1.14856	1.05638	0.918166	0.821589	1.07129	0.918307	1.03656	1.10534	0.928132	1.08954	1.20096	1.05968	0.8974	0.869463	1.23445	1.07946	1.03802	1.25772	0.94965	1.02549	1.17408	1.05217	1.21156	1.22989	1.26416	0.798772	0.792304	0.916704	1.02624	1.26665	1.06694	0.8322	0.89511	1.11771	0.862337	0.856497	1.07897	0.783834	0.864018	0.907391	0.958149	1.02749	1.08836	0.708708	0.694676
P01023	A2M	Alpha-2-macroglobulin	1.18544	1.03585	1.12776	1.07108	1.20624	1.29041	0.946821	1.28878	1.02699	0.987066	1.19355	1.29577	0.85704	0.930605	0.942379	1.06413	1.14442	1.15612	1.33068	0.936626	0.999812	0.875863	1.27434	0.630423	1.07515	1.50018	1.3149	1.1547	1.32096	0.902894	0.863041	1.16618	0.93865	0.942389	1.09489	0.811907	2.01493	1.1421	1.11935	1.06639	1.089	0.964894	0.833602	0.891328	0.857814	1.32554	1.19025
P0C0L5	C4B	Complement C4-B	0.843168	2.05754	1.53113	0.943181	1.04818	0.803489	0.990085	1.0132	1.09983	1.91444	1.33966	0.70973	2.30704	1.01613	0.812765	0.89026	1.17101	1.31035	1.5842	0.585561	0.466294	1.2595	1.08143	1.58871	1.66296	0.873498	1.02575	0.670655	0.849064	0.895252	1.18449	1.3489	1.22841	0.916348	1.00585	1.07375	1.06862	0.912056	1.05262	0.900289	1.04213	1.06625	1.02186	1.05824	1.49155	0.467449	0.44196
P0C0L4	C4A	Complement C4-A	0.776611	1.23389	1.2349	0.979932	0.820319	0.75098	0.944216	0.991263	1.19975	1.16108	0.981367	0.997249	1.06509	1.3124	0.928544	0.946847	1.16713	1.15552	1.431	0.789209	0.652312	1.31633	1.07409	1.21288	1.44655	0.804074	0.866994	0.658644	0.615341	0.819384	1.07747	1.11473	1.19102	0.786875	0.925188	0.996057	0.893587	0.779986	0.947909	0.809139	0.872258	0.920076	0.808713	0.877723	0.981139	0.555862	0.521451
P02787	TF	Serotransferrin	1.17258	1.01837	0.812978	1.26171	1.28852	1.03537	1.13262	1.06016	1.16872	0.934879	1.36604	1.31816	1.01533	1.06207	0.942581	1.06597	0.901851	0.960892	0.986854	1.3296	1.00208	0.836477	0.876398	0.971809	0.926418	0.994849	0.745302	1.29895	1.08278	1.10439	0.945426	1.02047	0.903035	1.16364	1.18866	1.21155	1.1797	0.947992	1.12332	0.971481	0.942114	0.988157	1.01614	0.947495	0.847256	1.27331	1.20345
P02751	FN1	Fibronectin	1.21662	1.2237	1.41838	1.28651	1.35477	1.08906	1.63505	1.16911	1.54881	1.5352	1.38045	1.73513	1.744	1.36737	0.405536	0.870621	1.34403	0.838417	1.04767	1.71206	0.543569	0.682948	0.37983	0.591187	0.352677	0.394619	0.742074	1.002	0.791518	1.11229	0.701905	0.528297	0.732182	1.15837	0.747929	1.11191	1.06077	1.54416	1.07289	1.27998	0.890393	1.22126	1.59754	1.582	1.21705	1.16364	1.13037
P08603	CFH	Complement factor H	0.976309	1.00861	1.00538	1.07782	1.04727	0.895399	1.16533	1.06254	1.08207	1.14998	0.997549	1.13233	1.25994	1.07447	0.974339	0.987904	1.2828	1.17824	1.17782	1.37254	1.01051	1.04173	1.03548	1.0874	1.12791	0.99558	1.11763	0.811157	0.821908	0.934395	1.00941	1.18938	1.05394	0.902032	0.992832	1.10526	0.883056	0.853393	1.05059	0.806686	0.873752	0.916417	0.996459	1.06425	1.19497	0.895624	0.845214
P00738	HP	Haptoglobin	0.363649	0.444411	1.02792	0.815619	0.587657	0.661591	0.536904	0.575881	0.663161	0.548797	0.320891	0.711897	0.676101	0.362672	1.52717	0.563264	0.917129	0.771727	0.859302	0.734232	0.743814	0.523051	0.865404	0.61913	1.32574	1.15144	0.900066	0.396367	0.65014	0.571997	1.07114	1.53771	1.26448	0.608421	0.668235	0.823451	0.62171	0.388176	0.767366	0.392042	0.420662	0.378001	0.685122	0.694431	0.741215	0.180241	0.242207
P01009	SERPINA1	Alpha-1-antitrypsin	0.915954	1.05901	0.867589	0.877256	0.757975	0.729813	0.875122	1.02931	0.93573	0.852789	1.01168	0.922875	0.851462	0.927762	1.3794	0.797372	0.968604	0.917317	1.04304	0.86685	0.669426	0.908332	1.09293	1.34327	1.26681	1.01549	1.55164	0.905153	0.755821	0.862321	0.775219	1.30864	0.838435	0.836394	0.958954	0.928561	0.920734	1.02658	0.954293	0.93098	0.927575	0.891743	1.0073	0.850394	1.07832	1.0227	1.0339
P00450	CP	Ceruloplasmin	0.829802	1.00253	1.06755	1.18903	0.853306	0.952261	0.880258	0.764495	0.8245	0.837044	1.02914	1.12649	1.10402	1.00924	0.8986	0.929943	1.12239	0.797963	1.3723	1.09858	0.910576	0.824039	0.95882	1.09606	1.1098	0.985569	1.26328	0.813483	0.840541	0.950989	0.795728	0.909555	0.833837	0.806085	0.832935	0.933963	1.10237	0.724689	1.02704	0.788142	0.880513	1.03592	0.814014	0.812875	0.834303	0.799635	0.717099
P02647	APOA1	Apolipoprotein A-I	1.30662	1.14084	1.13655	0.956033	1.01165	1.13745	1.08337	1.29818	1.01049	1.42707	1.03185	1.27097	1.03347	1.36454	0.786436	1.26919	0.83429	1.22844	1.34478	1.0664	1.17461	1.19014	1.07201	1.44766	0.898569	0.875958	0.808812	1.04014	0.997836	1.16654	0.860217	0.88266	0.749367	1.08184	1.21691	1.01043	1.22128	1.21198	1.47487	1.24435	1.13159	0.997915	1.07347	1.07604	0.972089	1.39401	1.22308
P00747	PLG	Plasminogen	0.625454	0.985405	1.03548	1.0031	1.03939	0.914421	1.01698	0.867813	1.06496	1.00369	0.976327	1.02849	1.00685	0.864029	0.786505	0.955279	1.13469	0.893341	0.789663	1.08883	1.00044	0.924876	0.984931	0.756713	0.93155	0.843467	0.904954	0.883586	0.97794	1.04675	1.06465	0.979295	1.03072	0.984027	0.963918	0.98161	0.983509	0.919478	1.0173	1.00322	0.949216	1.02661	1.11144	1.15763	1.18176	1.16015	0.979635
P01031	C5	Complement C5	0.876789	1.04768	1.20631	1.14547	0.950355	1.00456	1.06394	0.964245	1.20565	1.11076	1.04475	1.11492	1.10823	0.973326	0.939659	0.931864	1.31073	1.0814	1.2479	1.20616	1.02492	1.13087	1.06505	1.13641	1.25004	1.22813	1.27912	0.765802	0.662366	0.818581	0.921334	0.978875	0.97045	0.840471	0.980151	1.01228	0.758218	0.843836	0.949991	0.858024	0.903137	0.974517	0.835397	0.95025	1.05666	0.738971	0.706262
P04275	VWF	von Willebrand factor	0.554151	0.8107	0.927354	0.947372	0.861984	0.701358	1.25022	0.714609	0.881596	1.00737	0.875222	0.964862	0.817827	0.842525	0.687255	1.00766	1.22456	0.745448	0.631	0.826576	0.820393	0.656591	0.506124	0.83844	0.590026	0.403293	1.13445	0.764775	0.58928	0.881065	1.1539	0.82539	1.15499	0.906603	0.72558	0.646101	0.611051	0.909112	0.87708	1.33146	1.31135	1.39055	0.908914	0.851255	0.694488	1.05365	0.987932
P00734	F2	Prothrombin	1.29476	1.23261	1.28184	1.34531	1.67661	1.16079	1.2541	1.18003	1.28387	1.40538	1.08101	1.86848	1.41208	1.20528	1.03617	1.18125	1.33708	1.0382	1.2349	1.91822	1.35394	1.31685	1.19634	1.03219	1.3051	1.30128	1.02509	0.972103	0.92935	1.02253	1.48796	0.964121	1.53105	0.94946	0.913141	1.07838	1.02877	0.874511	1.03767	1.03815	1.05672	1.04937	1.2562	1.31125	1.54107	1.01167	0.968201
P02774	GC	Vitamin D-binding protein	0.784581	0.885125	0.938537	0.816987	0.774991	0.699292	0.815056	0.887095	0.827588	0.789657	0.866664	0.789789	0.869024	0.949886	0.788092	0.807086	0.751555	0.701413	0.839535	0.831913	0.749069	0.774665	0.813372	0.897804	0.866032	0.660735	0.848684	0.808051	0.862707	1.06486	0.708732	0.900143	0.737471	0.846179	0.958584	0.964743	0.836467	0.928751	0.917178	0.912248	0.976883	1.0325	1.02026	0.975863	1.00668	0.89439	0.892775
P01857	IGHG1	Immunoglobulin heavy constant gamma 1	1.36147	0.963601	0.821761	0.958032	1.82541	1.96243	1.11082	1.54356	1.09894	1.17795	1.27358	0.851183	0.970827	1.07094	1.35874	1.13245	1.18357	1.07378	1.09016	1.22756	1.63128	1.33029	0.859618	1.24602	1.37969	1.22318	1.88578	1.15072	1.5283	1.02495	0.856383	0.781369	0.861863	0.830691	0.964066	1.06276	0.997753	0.855311	0.909734	0.993662	0.94914	0.873845	0.823684	1.00828	0.975347	0.824524	0.898105
Q14624	ITIH4	Inter-alpha-trypsin inhibitor heavy chain H4	1.06622	1.18371	1.26926	1.17649	1.07182	1.02709	1.16706	1.07329	1.19416	1.12618	1.20981	1.17145	1.07241	1.0172	1.02064	0.981536	1.22671	0.991812	1.3289	1.14984	1.03785	1.19314	1.12494	1.18486	1.37897	1.02704	1.17498	0.855861	0.920189	0.91889	0.911954	1.05965	0.968349	0.925378	0.925008	1.04006	1.0475	0.945929	1.1127	0.982355	0.992827	0.925289	0.873261	0.915911	0.927285	0.864135	0.813188
P00751	CFB	Complement factor B	0.757315	0.800649	0.883805	0.988988	0.684165	0.7353	0.852939	0.889297	0.717466	0.827252	0.781501	0.859905	1.03861	0.879267	0.974288	0.912194	1.02001	0.818875	1.03998	0.89522	0.738986	0.805313	0.760144	0.976176	1.35257	1.14124	0.901714	0.636467	0.74993	0.943442	0.877151	1.21025	0.910712	0.6778	0.786838	0.897873	0.807612	0.654618	0.883275	0.71396	0.747171	0.794102	0.857635	0.882668	0.948489	0.858782	0.726777
P06727	APOA4	Apolipoprotein A-IV	0.923712	1.01642	0.982018	0.9091	0.585862	0.785148	1.26282	1.28462	1.00402	1.17272	1.45808	0.850796	0.909028	0.978485	0.472984	1.29009	0.721355	1.39399	0.921685	0.821732	0.856616	1.15569	0.667959	0.972915	0.605523	0.575882	0.530786	0.70919	0.723999	1.14034	0.921926	1.37378	1.15827	1.01659	1.1153	0.975984	1.14299	1.32968	1.29088	0.822154	0.991882	0.875638	1.09889	1.11395	0.940152	0.965272	1.28904
P00739	HPR	Haptoglobin-related protein	0.501838	1.63336	1.23959	1.1438	0.98463	0.997602	1.04134	1.3883	0.928052	0.93696	1.09857	1.04753	1.38608	0.718791	1.21303	0.776258	1.15103	0.85048	1.44278	1.43014	1.30504	1.37307	1.38194	0.876654	1.50277	1.15901	0.94492	0.837623	0.295263	0.504691	0.73475	0.880376	0.860186	0.882295	1.16884	0.776869	0.441098	0.62092	0.646603	0.735964	0.779822	0.782052	0.85602	0.874604	0.626713	0.441567	0.456024
P01008	SERPINC1	Antithrombin-III	1.11758	1.34973	1.09275	0.989781	1.35016	1.21973	1.5155	1.54787	1.32982	1.35951	1.48316	1.22497	1.19782	1.29898	1.0452	1.09717	1.09933	1.11485	1.3604	1.79114	1.2602	1.23505	1.31314	1.4369	1.30679	1.48427	1.44001	0.98323	1.12441	1.02037	0.728357	0.807046	0.768522	1.04922	1.12004	1.13132	1.22271	1.03948	1.1228	1.04458	1.13514	1.089	0.959533	1.09188	1.22387	1.16162	1.06628
P01011	SERPINA3	Alpha-1-antichymotrypsin	0.626142	0.766967	0.895276	0.943705	0.75355	0.812817	0.748757	0.86367	0.791947	0.810257	0.815961	0.943521	0.846792	0.786479	1.39823	0.907968	0.952921	0.727301	1.17922	1.01202	0.819352	0.523217	0.852527	1.08507	1.25145	0.757877	1.37453	0.612787	0.676448	0.679542	0.750527	1.17517	0.897454	0.679398	0.816717	0.843843	0.782458	0.715946	0.923652	0.697053	0.737442	0.725014	0.420652	0.478419	0.508682	0.709089	0.663121
P01871	IGHM	Immunoglobulin heavy constant mu	0.711217	0.855289	0.801971	1.1276	1.79041	1.29963	0.874234	0.884946	0.610384	1.06723	0.703262	1.16495	0.957477	0.550091	0.821764	1.27937	0.84783	0.78674	1.18062	1.17719	1.24753	0.877241	1.10316	0.481429	1.33458	0.888883	1.42017	0.741645	0.386792	0.909311	1.06562	1.05208	1.17133	0.748068	0.74369	0.684062	0.706275	0.805274	1.09799	1.29991	1.37019	1.23446	0.513246	0.580937	0.484785	0.662413	0.795636
P01042	KNG1	Kininogen-1	0.876968	0.971658	0.977308	0.908775	0.987968	0.913071	1.15529	0.995908	1.01635	1.04072	0.979276	1.03903	1.18032	1.04452	0.814484	0.885634	1.01709	1.06058	1.05777	1.25165	0.923223	0.98425	0.951053	0.968567	0.866567	0.880659	0.909639	0.78991	0.773062	1.01651	0.737681	1.08157	0.837441	0.819555	0.965594	0.963925	0.954689	0.864027	1.0038	0.85013	0.880511	0.950048	0.92105	0.923516	0.882546	0.901413	0.799597
P02790	HPX	Hemopexin	1.06318	1.19939	1.19555	1.17184	1.28816	0.8445	1.17144	1.10384	1.3943	1.19929	1.09173	1.29825	1.15833	1.21733	1.11445	1.02133	1.3319	1.30895	1.37061	1.4308	1.10834	1.26544	1.06702	1.1181	1.29323	1.2433	1.11338	0.823991	0.794809	0.849222	1.0527	0.957048	1.03249	0.966836	0.927551	0.991191	0.844673	0.802772	1.01052	0.866392	0.886338	0.827179	0.996243	1.00825	1.02534	0.931575	0.926311
P10643	C7	Complement component C7	0.869178	0.5822	0.732501	1.0796	0.768706	0.803314	0.965369	0.898328	0.961796	0.873454	1.15944	1.49661	0.67621	0.939373	0.933472	0.901344	0.846479	0.798008	0.896764	0.784971	0.773321	1.4136	0.840381	1.07825	0.986438	0.615664	1.11658	1.09236	0.849782	0.822129	0.64584	0.684207	0.702672	0.952956	0.942131	0.816467	0.882558	0.960692	1.07252	1.15475	1.15536	1.1376	0.824825	0.836309	0.664368	0.882928	0.907377
P04003	C4BPA	C4b-binding protein alpha chain	0.789036	1.10468	1.07973	1.15421	1.11016	0.807011	1.03323	0.926508	0.971475	0.980665	0.851885	1.13318	1.12282	0.847894	0.7718	0.771274	1.1464	0.798285	1.14281	1.2736	0.98259	1.00038	1.08606	1.06473	1.09876	0.946364	1.11303	0.703852	0.574897	0.731366	0.89395	0.931503	0.986723	0.81777	0.852702	1.03767	0.832202	0.677941	0.871688	0.877588	0.9061	0.955584	0.803422	0.888989	0.930601	0.661477	0.631856
P19823	ITIH2	Inter-alpha-trypsin inhibitor heavy chain H2	1.13801	1.12635	1.19511	0.997012	1.15668	0.926338	1.18171	0.988325	1.12079	1.12105	1.06702	1.23579	1.12309	1.10781	0.866299	1.00534	1.1175	0.965504	0.912686	1.07659	0.828721	1.04353	0.988483	1.00677	0.842951	0.767445	0.677128	1.03067	0.954873	1.16055	1.05347	0.920784	1.06257	1.03962	1.11182	1.0563	1.00479	1.37488	1.23667	1.25526	1.24302	1.26478	1.30316	1.26137	1.07973	1.17751	1.18831
P04264	KRT1	Keratin, type II cytoskeletal 1	0.746578	0.895147	0.769427	0.794948	1.26936	1.27749	1.29257	1.44425	0.749472	1.45846	0.434845	1.73779	0.76563	0.898116	1.08133	1.4617	0.944	0.911625	0.855686	0.892525	0.825957	1.22229	1.28557	0.860861	2.21663	1.09681	0.970369	1.22805	1.10624	2.20486	1.32325	0.966653	0.94347	1.00688	0.781904	1.04341	0.989595	6.60458	1.33	1.53756	1.16846	1.5904	1.14712	1.10945	1.92061	0.892756	0.912863
P20742	PZP	Pregnancy zone protein	0.796085	0.873172	0.582753	4.22317	1.56963	0.992966	0.565359	1.13066	0.474028	0.614365	0.636121	0.476885	0.455688	1.27708	0.584862	0.742256	0.858286	0.481571	1.24376	2.4673	0.464168	3.61268	0.550366	3.76902	2.95709	0.22657	1.03382	0.745123	0.389252	0.726963	0.817814	0.788273	0.883674	0.900581	0.915983	0.700287	0.421078	0.766562	2.26815	0.910468	0.933197	0.977001	1.41846	1.21605	1.40503	0.575683	0.617991
P19827	ITIH1	Inter-alpha-trypsin inhibitor heavy chain H1	1.20275	1.39495	1.48083	1.06499	1.12951	0.923293	1.30786	1.18469	1.16427	1.24744	1.15895	1.33832	1.44918	1.39075	0.951893	1.06655	1.1364	1.02827	1.09507	1.17773	0.671784	1.18017	1.27529	1.40566	1.16701	0.938596	0.908255	1.13066	1.0609	1.18886	1.08113	0.795418	1.02414	1.01209	1.07386	1.26188	1.11649	1.4717	1.28129	1.27166	1.30075	1.30612	1.31242	1.29003	1.38535	1.10803	1.18871
P01860	IGHG3	Immunoglobulin heavy constant gamma 3	1.0327	1.14303	1.0067	1.08328	1.22641	1.25708	1.03308	1.56765	1.69051	1.28621	0.936936	0.738533	1.17739	1.64379	0.616558	0.831784	1.04607	1.18023	0.961102	0.966757	1.4052	1.27669	0.86633	1.11148	1.71097	0.972842	2.15284	0.743435	0.997297	1.12091	0.607787	0.778438	0.599827	1.29916	1.19995	0.742432	0.36465	1.65643	0.605115	1.18237	1.37084	1.30047	0.944165	0.906694	1.07444	1.10786	1.22314
P13671	C6	Complement component C6	0.903185	0.973753	1.17831	1.09457	1.10166	1.12842	0.907237	0.953348	0.91774	0.925352	0.779177	1.16653	1.05839	0.961235	0.924832	0.844125	1.05337	0.958321	1.02259	1.18542	0.882518	0.994834	1.10405	1.10906	1.19525	0.869438	1.27854	0.851261	0.904481	0.943274	0.913515	1.09203	0.861683	0.541831	0.569609	0.983181	1.02152	0.798493	1.1463	1.04603	0.917631	0.900154	0.92828	0.914093	0.885246	1.10623	0.895061
P01859	IGHG2	Immunoglobulin heavy constant gamma 2	1.08813	1.20351	0.775449	1.0951	0.852602	1.14505	0.875222	1.25874	1.38085	1.36292	0.99073	0.886051	1.25228	1.11396	0.632787	1.00901	1.24907	1.22884	0.981725	0.686007	0.990951	1.44157	0.935507	0.765871	1.56293	1.06134	1.46793	1.04405	1.00078	1.16736	0.596632	0.58311	0.58859	1.09961	1.09553	0.551207	0.386622	1.4109	0.539931	1.61667	1.60171	1.50872	1.1913	1.2127	1.37838	1.15119	1.13021
P43652	AFM	Afamin	0.865465	1.08055	0.912075	0.7931	1.25419	0.727607	1.11905	0.80401	1.16678	1.11535	0.818445	1.34602	1.24902	1.09781	0.68586	1.0035	1.01548	1.20809	0.791002	1.43299	0.872651	1.01888	1.05536	0.987684	0.839467	0.812024	0.819182	0.953248	0.862734	1.02136	1.11087	1.10418	1.00643	0.998802	1.02385	1.31598	0.905761	1.04079	1.18717	1.01332	0.983082	1.00855	0.949416	0.994891	0.865656	0.798399	0.859762
P06396	GSN	Gelsolin	0.959895	1.02233	1.02949	1.08487	1.0456	0.628634	1.04566	0.941824	0.925636	0.977987	1.02969	0.970056	0.923476	1.23079	0.830735	1.17581	0.842639	0.920358	0.589781	0.935153	1.14283	1.06719	0.953456	1.02317	0.608096	0.750128	0.755966	1.06447	0.916853	1.20361	1.21619	1.20445	1.19043	1.01264	1.05551	1.16629	0.959987	1.11165	1.18271	1.06936	0.988721	1.08032	0.94372	0.813069	0.705548	1.08911	1.01138
P06681	C2	Complement C2	0.817747	1.10057	1.19109	1.03656	1.18649	0.90298	1.09296	0.903381	1.1223	1.01955	1.20498	1.35006	1.05751	0.962777	0.995552	0.998179	1.2378	0.974406	1.26043	1.27298	1.01109	1.04524	1.19804	0.934452	1.13549	1.05434	1.20618	0.751784	0.643786	0.831614	0.941619	0.750205	1.02313	0.773241	0.81402	0.863666	0.889817	0.870733	1.08815	0.872064	0.846548	0.88716	0.759946	0.838792	0.823797	0.746557	0.687199
P07996	THBS1	Thrombospondin-1	1.79268	1.46891	1.56076	1.8266	1.68606	1.33746	1.79666	1.02353	1.57561	1.40582	1.61014	1.52925	1.75202	1.31234	0.913815	1.21294	1.43208	1.20735	1.05318	0.925334	1.21964	0.957909	0.880202	0.505819	0.985242	0.621882	0.670535	1.52706	1.0135	1.01876	0.988561	1.01948	1.63478	1.28088	0.825708	0.867782	1.21353	1.26512	0.964611	0.953581	0.956339	0.71913	1.14932	1.39835	0.993169	0.957163	0.920621
P03952	KLKB1	Plasma kallikrein	1.00585	0.914693	1.0284	0.935488	1.13879	1.01743	1.11943	1.07211	0.929838	1.038	0.657252	1.15313	1.23482	1.05342	0.648081	0.890147	0.865753	0.927372	0.964155	1.16737	1.0338	1.00202	0.856442	0.862121	0.604629	0.798384	0.837947	1.02275	0.887807	1.12551	1.00945	1.11161	1.00957	1.0778	1.06561	1.03275	0.893124	1.09676	1.12259	1.07741	0.993672	0.952968	1.38137	1.37374	1.17925	0.964831	0.924698
P01834	IGKC	Immunoglobulin kappa constant	0.882555	1.01664	0.75877	0.831556	1.14451	1.17614	0.733623	1.33756	1.09539	1.19227	1.22808	0.686166	0.901496	1.21873	0.986209	0.804724	1.20796	1.41913	0.908344	0.731139	0.937656	1.10013	0.779724	0.88314	1.17409	1.16665	1.59666	0.773739	0.964903	0.805734	0.44046	0.613262	0.520661	0.826622	1.07581	0.546501	0.569481	0.787039	0.573958	0.86957	0.85675	0.889916	0.734957	0.77801	0.6893	0.749806	0.735706
P12259	F5	Coagulation factor V	0.776381	0.854838	0.931755	1.06318	0.830375	0.954778	1.13825	0.888064	1.09057	1.00696	1.0228	1.3715	1.20985	1.09591	0.87509	1.26939	1.53744	0.980493	1.07766	1.26647	0.851828	1.06359	1.11143	1.00905	0.86511	0.878485	1.58559	0.704432	0.582856	1.14431	0.996639	0.744606	0.987881	0.86439	0.93024	0.841727	0.858619	0.86254	1.00599	0.851307	0.926177	0.936438	0.775635	0.827005	0.903525	0.879571	0.899413
P00736	C1R	Complement C1r subcomponent	0.847891	0.940118	1.19668	1.21627	1.27658	1.08033	1.29811	0.994784	1.15862	1.2075	1.20132	1.25281	1.14688	1.23859	1.26468	1.13817	1.06948	1.16569	1.33664	1.57603	1.28618	1.19955	1.03317	1.21893	1.22644	1.04969	1.53351	0.866664	0.662274	1.05724	1.18477	1.10647	1.30858	1.00238	1.18127	0.897286	0.96922	1.07102	0.909192	0.978294	1.06143	1.06607	0.890797	0.9696	1.0427	0.846556	0.885591
P01876	IGHA1	Immunoglobulin heavy constant alpha 1	0.845623	0.699254	1.07763	1.24554	0.836611	0.950671	1.11247	0.915652	1.1025	1.10738	0.816347	0.885954	0.87408	1.95096	0.636367	0.902088	1.19988	2.79921	0.917508	0.856982	1.42363	1.13371	0.662813	0.890182	1.11976	0.828433	2.75134	0.98074	0.629534	0.882358	0.727889	0.706368	0.778466	0.837353	0.901105	0.727303	0.56157	2.11733	0.67213	0.99946	0.951523	0.872519	0.588745	0.661764	0.583909	1.21181	1.1338
P09871	C1S	Complement C1s subcomponent	0.868837	0.971816	1.23806	1.06345	0.87379	0.746684	1.25008	0.849448	1.15825	1.0022	1.19943	1.19086	1.11056	1.17363	0.988338	1.05982	1.07807	0.993095	1.12765	1.00662	0.862193	1.20777	1.05937	1.09871	1.1866	1.04446	1.47918	0.908461	0.715583	1.11671	1.10906	1.12259	1.18047	1.06641	1.19911	0.931863	1.01075	1.13197	1.02762	0.959438	1.0553	1.12575	0.794662	0.872039	0.914803	0.801659	0.896476
Q9Y6R7	FCGBP	IgGFc-binding protein	0.578329	1.01042	0.940819	1.0751	0.837415	0.894849	1.13273	0.837134	0.890956	0.751138	0.842314	1.18964	1.22191	1.05261	0.813785	1.0793	0.967943	0.739942	0.855945	1.12045	0.80675	0.883268	0.836861	0.832245	0.813358	0.561409	1.11778	0.941553	0.93806	0.836739	0.799698	0.687725	0.83891	0.918926	0.960958	0.924666	0.920418	0.98674	1.00539	1.02493	1.04624	1.06961	0.782475	0.893145	0.751768	0.910677	1.00258
P02748	C9	Complement component C9	0.654815	0.783556	0.99006	1.08349	0.838184	0.737449	0.704862	0.874477	0.802971	0.798654	0.847023	0.849393	0.75493	0.727121	1.23335	0.788423	1.16783	0.83109	1.25009	0.904111	0.981172	0.708786	0.85205	1.27436	1.2279	0.904295	1.42642	0.612438	0.552508	0.676594	0.71047	1.05034	0.808467	0.618451	0.787341	0.714789	0.706112	0.57658	0.808811	0.683704	0.675694	0.690352	0.647189	0.650199	0.764764	0.626267	0.553976
P05155	SERPING1	Plasma protease C1 inhibitor	1.24114	1.54593	1.3163	1.45619	1.28411	1.13241	1.47273	1.31823	1.27833	1.3682	1.61245	1.44202	1.37511	1.3383	1.288	1.17422	1.39898	1.38449	1.63346	1.54036	1.40801	1.38806	1.34639	1.43928	1.61422	1.48336	1.32227	0.850619	0.765682	1.04797	0.785745	0.854036	1.06154	0.817374	0.878785	1.15032	1.20964	0.723897	0.973798	0.885587	0.857992	0.956176	0.784213	0.529268	1.1412	0.826694	0.871458
P02649	APOE	Apolipoprotein E	0.818332	0.634346	0.759724	0.926795	1.06207	0.564518	0.641808	0.560354	0.746557	0.844514	0.379247	1.29709	1.0057	0.801172	0.636118	0.749165	0.847142	0.747254	0.809212	0.701261	0.706014	0.887243	0.829773	0.740004	0.650988	0.716018	0.722059	0.932931	0.647255	0.805442	1.12391	0.491403	1.2085	0.814386	0.681821	0.837529	1.0311	0.90067	1.3058	0.927146	1.09582	1.22522	1.07911	0.900056	1.37749	0.746597	0.816104
P02671	FGA	Fibrinogen alpha chain	0.157199	0.230691	0.253223	0.226338	0.187674	0.205882	0.102571	0.0954926	0.187506	0.184519	0.144112	0.233028	0.111615	0.113813	0.297114	0.207219	0.184009	0.180086	0.203387	0.173601	0.221029	0.123343	0.293267	0.129756	0.139714	0.147375	0.136433	0.183497	0.163743	0.264156	0.196082	0.289848	0.245706	0.144675	0.28338	0.127107	0.224318	0.262756	0.339702	0.277344	0.284205	0.253073	0.122923	0.16003	0.154264	0.153106	0.19309
P01861	IGHG4	Immunoglobulin heavy constant gamma 4	0.440682	0.848853	0.31961	0.458626	2.64858	0.734242	0.590469	0.552434	1.14379	1.80056	0.698429	0.676479	0.386112	0.975481	0.403958	1.38487	0.812917	1.00984	0.654616	0.573601	1.0309	1.04033	2.40773	0.563855	0.673018	0.704423	0.611349	0.531917	0.364915	0.344058	0.345784	0.330286	0.296192	0.430944	0.542157	0.333785	0.264022	0.912189	0.194113	0.960265	0.965575	0.940388	2.88794	2.69118	3.2234	0.62702	0.686479
P68871	HBB	Hemoglobin subunit beta	0.446963	0.795905	0.565479	0.738351	0.57831	0.592821	1.54267	0.826566	0.709028	0.755768	1.39147	0.887114	0.805521	0.686395	1.97704	2.46861	1.67124	5.72571	5.67724	1.69552	1.63279	2.22146	2.7815	0.942402	1.76708	2.15536	1.83939	0.494811	0.635711	2.94817	1.2456	3.37156	1.11047	2.38526	1.08733	0.52771	0.910679	0.598463	0.909252	1.65425	0.699423	0.595617	0.828828	1.19121	0.76557	0.548389	0.496272
P10909	CLU	Clusterin	0.830949	0.674384	0.915938	0.885442	0.782917	0.85031	0.949372	0.884597	0.984217	0.857671	0.831779	0.925755	0.924379	0.81513	0.661112	0.865626	0.950525	0.833848	0.823368	0.765258	0.797991	0.774683	0.852162	0.740668	0.636233	0.650106	0.762774	0.779749	0.920464	1.09243	0.910547	1.08224	1.00529	0.986457	1.07061	1.04649	1.03394	0.991782	1.08927	0.998891	1.08922	1.20991	1.10611	1.07073	1.19827	1.00896	0.97271
P02749	APOH	Beta-2-glycoprotein 1	0.981439	1.26771	1.0949	0.85494	0.961993	0.829461	1.08876	1.23587	1.16552	1.15144	1.15746	0.969732	1.12626	1.1124	0.845037	0.95316	0.989507	1.302	1.09027	1.11097	0.995398	1.09357	1.10593	0.919195	0.761562	0.855562	0.880439	0.867381	0.82788	0.906838	0.923115	1.13037	0.874322	0.88338	1.1076	0.945242	0.779862	1.03536	1.04184	0.890848	0.889411	0.934005	1.38704	1.32466	1.406	1.2122	0.959706
O75882	ATRN	Attractin	0.802255	0.825765	0.880954	0.981016	0.898691	0.790182	1.17233	0.781595	1.09096	0.876228	0.947452	1.62577	1.15261	0.988909	0.896939	1.19284	1.06079	0.850708	0.910356	1.1781	0.868583	1.19886	0.877804	0.895873	0.945543	0.830366	0.817298	0.995643	0.748477	0.825823	1.37247	0.771845	1.37314	0.990394	0.943636	1.09216	1.03214	0.94085	1.05691	0.796365	0.833483	0.846587	0.919301	0.973924	0.825099	0.822008	0.921854
P07225	PROS1	Vitamin K-dependent protein S	0.863364	0.934524	1.05062	1.21396	1.08624	0.789609	1.07562	0.898402	1.09492	0.980141	0.754712	1.38539	1.21764	0.92675	0.826269	1.07309	1.1259	0.718091	0.972426	1.35153	1.0279	1.04302	1.03753	0.932464	1.03791	0.831927	1.03485	0.78974	0.703823	0.851485	1.43453	1.02956	1.48637	0.883276	0.871466	1.0414	0.915975	0.782791	0.908221	0.881262	0.951534	0.956148	0.994843	1.1091	1.17139	0.66861	0.725791
P05160	F13B	Coagulation factor XIII B chain	0.895529	1.21156	1.05457	1.26803	1.40486	1.14958	1.42466	1.15546	1.28438	1.27967	1.22604	1.24205	1.15518	1.11607	0.873736	1.21782	1.45851	1.15004	1.18785	1.78375	1.29853	1.20726	1.24134	1.09666	1.34194	0.790798	1.06939	1.00178	0.802792	0.873055	1.15914	0.798383	1.246	1.02977	1.02493	1.0224	1.04046	1.1329	1.17992	0.954807	1.03785	1.03126	0.941845	1.02505	1.19024	0.812052	0.84221
P13645	KRT10	Keratin, type I cytoskeletal 10	0.854676	0.985156	0.935796	1.00353	1.27277	1.30844	1.27091	1.03163	0.796006	1.23804	0.466982	1.62574	0.563176	0.811097	1.33873	1.73039	1.0027	1.13944	0.91781	0.936695	0.843975	1.05761	1.34898	0.958432	2.36853	0.996427	0.767112	1.31007	1.56906	3.35323	1.55584	0.881129	1.05066	1.5536	0.814832	1.14683	0.890807	3.08857	1.65491	1.84358	1.33442	1.839	1.04192	0.998566	1.74071	0.805677	0.822615
P25311	AZGP1	Zinc-alpha-2-glycoprotein	0.992186	1.25198	1.16649	1.07092	1.09552	0.775442	1.27382	0.915979	1.28918	1.11483	1.10648	1.1711	1.41283	1.19944	0.910421	1.17616	1.01948	1.22038	1.17934	1.10202	1.12307	1.0334	1.15135	1.08211	1.04882	0.886404	0.988448	0.848534	0.730574	0.958515	1.15046	1.01883	1.10329	1.28286	1.21742	1.17087	0.957028	0.902203	1.2013	0.955804	0.916267	0.985305	1.04694	1.07037	1.07223	1.12439	1.09648
P35908	KRT2	Keratin, type II cytoskeletal 2 epidermal	0.851693	0.810318	0.8461	0.948822	1.37652	1.26904	1.20677	1.15909	0.778093	1.43164	0.505005	1.34604	0.707198	0.842061	1.33721	1.7095	0.996765	0.963088	0.686487	1.05105	0.895535	0.983572	1.10301	1.00834	2.47038	1.01916	0.87348	1.2178	1.22508	2.75788	1.27613	0.960767	1.00741	1.16337	0.829392	1.20933	0.896734	2.20659	1.71131	1.73252	1.22671	1.5808	1.0859	1.05762	2.21152	1.03802	0.886259
P02760	AMBP	Protein AMBP	0.913084	0.724184	0.853209	1.091	1.08977	0.845177	1.15713	0.808979	0.994618	1.01105	0.840167	1.14955	0.993903	1.01152	0.819574	0.887786	1.12575	1.15766	1.24838	1.03842	0.947491	1.07683	0.705332	0.875164	1.03521	0.671234	0.936017	0.977502	0.805201	1.04115	0.957534	0.645261	1.04818	1.11648	0.923314	0.957944	0.850098	0.908315	0.832328	0.965526	1.05202	1.13768	1.19223	1.16377	1.38614	0.955633	1.00766
Q06033	ITIH3	Inter-alpha-trypsin inhibitor heavy chain H3	1.15257	1.16211	1.23125	1.27635	0.932747	1.51917	1.30483	1.14173	0.837878	0.797479	1.46239	1.17513	0.934058	1.01535	1.49467	1.13003	1.16589	0.666037	2.03236	0.947052	1.43391	0.988541	1.17812	2.31655	1.97475	1.14421	1.25898	0.964258	0.849885	0.925777	0.834427	0.730949	0.769289	0.751585	0.78544	0.784161	1.15549	1.20237	1.12291	0.961756	1.0425	0.984246	0.891799	0.785421	1.02225	1.12247	0.901662
P07358	C8B	Complement component C8 beta chain	0.660027	0.88058	0.894269	1.29135	0.946682	0.84183	1.09024	0.779544	0.963522	1.13401	1.15364	1.03626	1.14178	1.07303	0.930191	0.831109	0.885475	0.910897	1.31454	1.12486	0.980645	0.820407	0.920141	1.07798	0.640548	1.01143	1.21623	1.09802	0.870268	0.665422	0.769758	0.65967	0.762134	0.880562	0.84182	0.840047	0.956166	0.739751	0.795907	0.90047	0.894262	0.826085	1.03115	1.07742	1.16373	0.951085	0.956824
P05156	CFI	Complement factor I	0.810639	0.884596	0.967776	0.995551	0.770448	0.813053	0.990997	0.900386	1.01768	1.12504	0.983825	1.0262	1.18246	1.2139	1.02235	0.812043	1.24237	1.19192	1.22234	0.861108	0.817047	1.01539	0.848033	1.15943	1.21446	0.870024	1.42678	0.778397	0.499623	0.86767	0.894201	1.13346	0.973281	0.828248	0.902643	1.00556	0.604208	0.821144	0.96167	0.865591	0.874092	0.974019	0.891479	0.92023	1.00728	0.786329	0.727891
P02766	TTR	Transthyretin	1.55368	2.86371	1.44751	1.30149	2.47782	1.51692	2.55094	2.64597	1.85288	1.98307	2.34813	1.68078	1.93924	1.31763	1.10596	1.28653	1.36627	1.30677	1.13918	2.41861	1.68801	1.28876	2.11592	1.03543	1.16504	2.10518	0.896887	0.843331	1.51005	1.48194	1.41649	2.12315	1.65515	1.25378	1.60847	1.41971	1.07173	0.939239	1.19821	1.42224	1.11821	1.1046	1.31375	2.01298	1.60316	1.06181	1.27398
P05546	SERPIND1	Heparin cofactor 2	1.07902	1.11945	1.4466	1.28431	1.40568	1.14358	1.24148	0.881072	1.30496	1.31741	0.926269	1.67141	1.55726	1.02809	1.26212	1.11293	1.40814	1.2557	1.35915	1.66117	1.26159	1.07023	1.21082	0.888902	1.28135	1.62456	1.06758	0.781732	0.828637	0.936013	1.4797	1.05713	1.61966	0.973377	0.944058	1.1311	1.14138	0.824876	1.0723	0.878352	0.83976	0.820386	1.10398	1.24667	1.27931	0.64637	0.759458
Q9Y490	TLN1	Talin-1	0.586454	0.566874	0.511633	0.784851	1.35506	0.742645	0.845699	0.635908	0.856114	0.511577	0.700037	0.677482	0.529376	0.683191	0.688464	0.730608	1.15309	0.514277	0.945288	0.740127	1.12112	0.602409	0.42537	0.537077	0.712483	0.489589	0.585169	0.66542	0.563732	0.677658	0.650754	0.784968	0.758601	0.722296	0.722896	0.578182	0.721338	0.741114	0.585003	0.494555	0.668802	0.444266	0.994911	0.618964	0.500421	1.95419	0.881967
P07357	C8A	Complement component C8 alpha chain	0.531789	0.870535	0.943477	1.12652	0.891425	0.74231	0.91707	0.580195	0.870949	0.924352	1.096	0.875617	0.98209	0.899215	1.07615	0.730344	0.939297	0.846795	1.13609	1.04665	0.963144	0.792569	0.979487	0.888765	0.735969	0.711416	1.04703	0.947259	0.699265	0.567034	0.81163	1.46457	0.848239	0.794111	0.8051	0.797797	0.946095	0.839415	0.844957	0.90509	0.889477	0.862479	0.919663	0.886821	1.01081	1.12777	1.05404
P04217	A1BG	Alpha-1B-glycoprotein	1.15394	1.17689	1.33986	1.39742	1.81644	1.42003	1.31066	0.973249	1.33529	1.30379	1.17266	1.6005	1.18189	1.22518	1.30577	1.03895	1.60982	1.24049	1.80014	1.68909	1.40511	1.25867	1.26513	1.14551	1.282	1.04283	1.22978	0.921968	0.716079	0.93188	1.20441	0.75526	1.1879	1.08204	0.989258	0.842206	0.948631	1.00104	1.10752	0.982653	0.991943	0.936014	0.912378	1.06503	1.07767	0.886605	0.971615
P35527	KRT9	Keratin, type I cytoskeletal 9	0.820052	0.834882	0.792121	1.01924	1.47656	1.14622	1.45762	1.4512	0.985268	1.79221	0.424113	2.08946	0.7599	0.861641	0.912645	1.35447	1.34417	1.01419	0.989668	0.971222	0.964944	1.62801	1.55066	0.732522	2.39369	0.940939	0.863645	1.27494	0.800532	1.53528	1.50616	0.782582	1.32292	0.913227	0.749333	0.936785	0.968612	8.70359	1.27899	1.36342	1.21329	1.46153	1.22365	1.28452	1.65393	0.80742	1.00507
P04196	HRG	Histidine-rich glycoprotein	0.890367	1.08231	1.56304	1.62521	1.54292	1.56304	1.67797	1.18664	0.966923	1.56739	1.22918	1.6162	1.31265	1.19034	1.02435	1.02755	1.33343	1.39984	1.23416	2.26515	1.45269	0.930831	1.13596	1.44897	0.935489	0.844835	1.20294	1.32526	1.24643	1.12735	0.979493	0.731886	0.806117	1.37886	1.25768	1.02519	1.17875	1.21544	0.838558	1.49259	1.51899	1.60299	1.29072	1.31336	1.44664	1.28647	1.18378
P35858	IGFALS	Insulin-like growth factor-binding protein complex acid labile subunit	1.19131	0.981086	1.36335	1.70286	1.94505	1.37716	1.45277	1.01533	1.55971	1.44592	1.06365	1.93575	1.32917	1.39608	1.03086	1.25544	0.990153	1.02832	1.38993	1.98035	1.57146	1.15115	1.8508	0.946128	1.05387	1.17184	1.00408	1.06217	0.896033	1.03508	1.68113	0.778431	1.68715	1.11447	0.993435	1.25226	1.09411	0.789455	1.04796	0.819267	0.802821	0.740907	1.15329	1.39995	1.42423	0.865747	0.999877
P08697	SERPINF2	Alpha-2-antiplasmin	1.05435	1.08203	1.1709	1.12616	1.14799	0.912835	1.08754	0.874393	1.00386	1.00639	0.745559	1.30679	1.16167	0.88231	0.88636	0.881	0.942591	1.05855	1.17837	1.30241	1.01028	1.07504	1.26481	0.973028	0.875692	1.07388	1.13242	0.84233	1.02812	1.02759	1.06688	0.880547	1.04233	0.860571	0.919453	0.972269	1.04488	1.03964	0.989183	1.10835	1.04527	1.03408	0.843681	0.89094	0.874305	0.86466	0.952939
P04004	VTN	Vitronectin	0.858375	0.661044	0.809834	0.932811	0.831801	0.698384	1.00952	0.736668	0.932399	0.858527	0.820943	1.07099	0.9233	0.792121	0.908153	0.98994	1.07963	0.863114	0.715513	0.99807	0.788655	0.784869	0.460327	0.698707	1.00152	0.556596	0.748192	0.937978	0.8226	0.946697	1.288	0.95538	1.30155	0.916099	0.939223	0.920854	0.942368	1.00899	0.9842	1.015	1.04228	1.03461	0.895664	0.995014	1.04776	0.877446	0.991423
P02763	ORM1	Alpha-1-acid glycoprotein 1	0.669985	0.793359	1.04847	0.893105	0.955941	0.666283	0.729141	0.698973	0.848512	0.705045	0.633671	1.01615	0.862909	0.780449	1.41847	0.910736	1.25411	0.810972	1.35105	1.18923	1.07716	0.813423	1.01739	1.04042	1.67109	0.91849	1.46506	0.463051	0.480074	0.688541	0.960691	0.8651	1.1731	0.567817	0.637341	0.710968	0.692344	0.527308	0.814539	0.578048	0.67988	0.624836	0.563732	0.681096	0.727235	0.380588	0.425646
P21333	FLNA	Filamin-A	0.745251	0.623865	0.673741	0.714273	1.10168	0.783932	0.772244	0.676811	0.784087	0.590467	0.70643	0.633327	0.36447	0.480639	1.09986	0.663398	1.02236	0.574207	0.994925	0.747034	0.965722	0.569756	0.509414	0.264625	0.776979	0.441393	0.355654	0.677672	0.625919	0.715457	0.736683	0.914485	0.899373	0.765404	0.628424	0.515191	0.731085	1.51808	0.732865	0.77164	0.993225	0.734258	1.07992	0.684873	0.556797	2.02807	1.05771
Q08380	LGALS3BP	Galectin-3-binding protein	0.48197	0.824457	0.680054	1.11613	0.785196	0.809437	1.37728	0.90662	0.724747	0.823505	0.578576	0.930673	0.940683	0.806934	0.766545	0.739676	0.80268	0.907966	0.977916	0.834787	0.524356	0.904003	0.618832	0.639819	0.926959	0.728395	0.847949	0.72841	0.365766	0.680761	0.635479	0.685603	0.841679	0.556391	0.694957	0.587709	0.75049	0.78911	0.801888	0.727453	0.859571	0.964004	0.487912	0.541479	0.52267	0.665512	0.660551
O43866	CD5L	CD5 antigen-like	0.881361	1.11339	1.09502	1.06766	1.78833	1.34088	0.960086	0.964316	0.597003	0.914669	0.678777	1.20981	1.29971	0.725915	0.977189	1.45879	0.785882	0.731054	1.06267	1.23925	1.26554	0.898531	1.29553	0.652435	1.11883	0.81249	1.6107	0.813981	0.487092	1.03131	1.1838	0.952528	1.29879	0.700809	0.770804	0.868009	0.869324	1.05888	1.33437	1.41577	1.41512	1.29956	0.565658	0.651904	0.547712	0.688215	0.6841
P02765	AHSG	Alpha-2-HS-glycoprotein	1.34579	1.14577	1.12901	1.23163	1.5419	1.16135	1.45684	0.914881	1.15606	1.20259	1.02049	1.34905	1.28668	1.24845	1.17576	1.21055	1.03843	0.862333	0.977003	1.75367	1.321	1.144	1.02477	1.22299	1.158	0.740023	0.763443	1.12622	1.12626	1.02758	1.35896	1.02859	1.21228	1.3492	1.23754	1.21647	1.487	1.30942	1.10232	1.35151	1.33759	1.21472	0.979388	1.02657	0.963413	1.35265	1.32915
P08519	LPA	Apolipoprotein(a)	1.54803	0.953495	0.817639	2.8439	2.47914	0.668848	0.674268	1.39965	0.731349	1.27092	4.57413	2.29429	0.736675	1.15926	1.01018	1.93444	2.19708	0.405415	1.18133	1.17176	0.472594	1.14847	1.96758	0.451217	0.936688	0.35132	0.848303	0.901045	0.517073	0.693253	0.817892	0.612265	0.815568	0.658162	0.703607	4.78094	2.28264	1.16438	2.13064	0.682052	0.498425	0.52369	3.61487	2.64144	3.53616	0.528653	0.548131
P01877	IGHA2	Immunoglobulin heavy constant alpha 2	0.683559	0.948784	1.15938	0.865819	1.42853	1.42234	1.26583	1.81969	1.35007	1.54195	0.973496	0.989079	0.983487	1.30668	1.01978	1.51389	2.07205	1.37837	0.9216	1.23233	1.85456	1.02503	0.82233	0.536776	1.09545	0.993487	1.99778	1.10269	1.17129	1.0392	0.497777	0.735068	0.529066	0.667551	0.752288	0.615667	0.610241	1.73676	0.75505	1.13697	1.0995	0.969404	0.703098	0.780876	0.723959	1.29654	1.2176
P80108	GPLD1	Phosphatidylinositol-glycan-specific phospholipase D	1.02746	1.44936	1.34404	1.42607	1.49641	1.2432	2.18001	1.03632	1.65847	1.73662	1.39948	1.48322	1.6192	1.75257	1.14697	1.44925	1.36595	1.52154	1.22437	1.87114	2.05748	1.18485	1.50106	1.09947	1.7029	1.3042	0.996335	0.686292	0.800642	0.991856	1.33986	0.98794	1.27398	1.39879	1.21207	1.37381	0.949321	0.820016	1.18073	1.50907	1.25983	1.21207	1.72929	1.92353	2.20944	0.927985	0.974993
P0DOY3	IGLC3	Immunoglobulin lambda constant 3	0.900906	0.664732	0.678693	0.672913	0.726065	0.873014	0.986944	1.19813	0.802359	0.821035	0.767332	0.478492	0.829581	0.916722	0.523577	0.571544	0.670132	0.647579	0.714192	0.557498	0.728203	0.977146	0.548042	0.773484	0.943079	0.733833	1.34534	0.796586	0.874955	0.692621	0.356089	0.737783	0.402431	0.585341	0.865319	0.632077	0.524883	0.760321	0.643798	0.98205	0.951105	0.849545	0.575159	0.583123	0.499182	0.998219	0.66749
P29622	SERPINA4	Kallistatin	1.42203	1.51747	1.43141	1.27014	2.23851	1.78864	1.91867	1.50293	1.82422	1.54179	1.60304	1.75964	1.81297	1.73949	0.58791	1.32492	1.21947	1.40447	1.44217	2.30772	1.63296	1.58414	1.39151	1.09737	0.949741	1.46318	0.947372	0.909077	0.922758	1.06804	1.12346	0.907356	1.09482	1.069	0.946562	1.35864	1.11078	0.946734	1.26007	1.19365	1.00807	1.054	1.34155	1.59836	1.47623	1.03566	1.09803
P02675	FGB	Fibrinogen beta chain	0.0658697	0.147233	0.164676	0.112972	0.0518801	0.053737	0.0621832	0.0495075	0.0968396	0.118336	0.0663015	0.149756	0.0533113	0.0553902	0.120968	0.134336	0.131008	0.112862	0.137274	0.11009	0.0491324	0.0621316	0.157999	0.0649377	0.0689121	0.0614955	0.0795572	0.135043	0.0591749	0.141195	0.105584	0.160828	0.115509	0.0853957	0.159037	0.0509146	0.128766	0.188913	0.253672	0.162201	0.169338	0.122803	0.049654	0.0885411	0.0368698	0.0769105	0.103047
P02042	HBD	Hemoglobin subunit delta	0.55347	0.955441	0.821947	0.691971	0.799925	0.76714	1.40297	1.39626	0.760762	0.744645	1.50237	0.938754	0.912208	0.787925	1.61507	2.42604	1.7915	5.56969	4.33389	2.24995	2.50173	1.84065	2.8757	0.896197	1.6048	1.51941	1.69013	0.623434	0.60347	3.31941	1.37953	2.60268	1.1535	2.23543	1.35573	0.633022	1.01654	1.07956	1.0873	1.45196	0.674572	0.608323	0.958246	1.28939	0.936434	0.552843	0.549814
P27169	PON1	Serum paraoxonase/arylesterase 1	1.1046	1.11092	1.34352	1.07975	1.30747	0.909254	1.15143	1.35946	1.23537	1.2601	1.23394	1.38344	1.2421	1.28742	1.0523	1.13837	1.10324	0.885387	1.08316	1.10022	1.39801	1.2447	1.31459	1.40142	1.29735	0.84038	0.8924	0.834895	0.972663	1.2505	1.04532	1.1225	0.959141	1.10481	1.11732	1.34886	1.32968	1.06999	1.42938	1.44512	1.50198	1.37416	1.27498	1.29379	1.34309	1.2156	1.20468
P05543	SERPINA7	Thyroxine-binding globulin	1.14435	1.62741	1.61952	1.15423	1.07534	0.921032	1.22993	1.01483	1.19565	0.886287	0.834072	1.42527	0.896736	0.800655	0.880473	1.20353	1.23087	0.915221	1.60992	1.62188	1.17638	1.07768	1.31553	1.26112	1.08749	1.47804	1.47692	1.01952	0.720891	0.938805	1.14949	0.868999	1.00126	1.1216	1.15778	1.20339	0.966239	0.903487	1.18832	1.08657	1.03966	0.993641	1.11066	1.09796	1.17192	1.20418	1.15673
P01019	AGT	Angiotensinogen	0.922301	1.24284	1.35746	1.03423	1.72247	1.02303	1.45068	1.0178	1.31601	1.34914	1.87755	1.31514	1.40145	1.14483	1.05575	1.05163	1.28224	1.2599	1.27595	1.36232	1.16664	1.36453	1.54866	0.887001	1.15202	0.959158	1.7089	0.887421	0.853789	0.802571	0.941542	1.18341	0.808794	0.952063	0.953362	0.894702	0.871104	0.945187	1.09144	0.920035	0.834166	0.800835	0.785798	0.859066	0.745483	1.04499	1.03691
P60709	ACTB	Actin, cytoplasmic 1	0.554663	0.860512	0.734113	0.697791	1.40034	1.02566	1.19898	0.983748	0.711153	0.850873	0.649669	0.696314	0.558672	0.598766	1.84688	1.08678	1.22276	1.25812	1.07828	0.879105	1.20414	0.782408	0.744879	0.527814	1.02987	0.526577	0.659893	0.730522	0.431982	0.524936	1.04045	0.90582	0.898155	0.922738	0.725898	0.478693	0.620429	1.11207	0.698253	0.659629	0.781435	0.701891	0.763293	0.744072	0.710539	1.10056	0.801892
P23142	FBLN1	Fibulin-1	0.935145	0.726711	0.718133	1.27798	1.17428	1.14302	1.01103	0.851576	0.894223	0.917762	0.698986	0.911472	0.943452	1.08896	0.830578	0.911371	1.11554	0.731119	0.876104	1.1875	1.08475	1.03488	0.684476	0.964637	0.908826	0.646198	1.27684	1.27595	0.794015	1.32104	0.825425	0.743856	0.825728	1.04737	0.934067	0.969226	0.983322	1.20717	1.02777	1.14425	1.12334	1.27578	0.774991	0.70706	0.626443	0.820301	0.892139
P22792	CPN2	Carboxypeptidase N subunit 2	0.867392	0.968345	1.08137	1.12953	0.876805	0.837885	0.993612	0.767313	1.07601	1.05561	1.16808	1.19014	0.992664	0.893771	1.05109	1.03086	1.1523	0.835369	0.896185	0.931721	0.871879	1.05213	1.17749	0.807384	0.962391	0.764542	1.17356	0.80169	1.02956	1.03365	0.92694	1.00069	0.873077	1.08445	1.06039	0.836466	0.931383	0.93884	1.06833	0.965595	1.03596	0.932891	1.01419	1.16666	1.27936	0.718665	0.770816
Q16610	ECM1	Extracellular matrix protein 1	1.19815	1.2528	1.31365	1.23659	1.34516	1.18666	1.18292	0.847113	1.24506	1.02522	0.856168	1.63997	1.49536	1.27741	1.00671	1.41764	1.12254	1.25299	1.06367	1.65605	1.32927	1.41381	1.1208	0.923779	0.879553	1.27544	1.14907	1.03134	1.0676	1.04805	1.12296	0.67805	1.13339	0.967109	0.997549	1.32792	1.1999	1.13222	0.909351	1.32911	1.19783	1.33227	1.25641	1.22711	1.19507	1.21254	1.18114
B9A064	IGLL5	Immunoglobulin lambda-like polypeptide 5	0.967547	0.740647	0.748616	0.866949	0.93315	1.28461	0.791108	1.05487	0.969476	0.877261	0.655436	0.708761	0.990016	1.00799	0.686647	0.957243	0.893887	0.90191	0.627403	0.845741	1.11785	0.919414	0.869155	0.679211	0.710884	0.706651	1.56032	0.635237	0.828927	0.907081	0.637277	0.798192	0.695549	0.661876	0.794766	0.704336	0.646411	0.991583	0.797692	1.1332	1.08058	0.952337	0.597639	0.650629	0.520509	0.736362	0.657114
P19652	ORM2	Alpha-1-acid glycoprotein 2	1.34906	1.57955	1.82423	1.33099	1.46446	1.22049	1.67405	1.46929	1.51735	1.43814	1.10635	1.4852	1.48163	1.29842	1.47135	1.03661	1.20112	0.829751	1.91953	2.23013	2.01623	1.41738	1.72206	1.67815	2.79665	1.47598	2.02986	0.816369	0.874106	0.876536	1.32456	1.0251	1.4465	1.02996	0.997239	0.994682	0.854234	1.11247	0.560008	0.815427	0.918244	0.84424	0.987744	1.0478	1.27403	0.611395	0.700354
Q14520	HABP2	Hyaluronan-binding protein 2	0.979584	0.909171	1.189	0.771465	1.03638	0.965852	1.03523	0.888307	1.22004	0.911907	0.671424	1.12199	1.19535	1.04791	0.801018	0.88904	1.07944	0.805243	0.695989	1.08397	1.0153	0.969022	1.09721	0.888905	0.91179	0.729872	1.57371	0.784334	0.830714	0.941953	0.854021	1.20752	0.904196	0.912179	0.998894	0.90954	0.995646	1.04329	1.14259	1.0024	1.24975	1.28115	0.98309	1.04875	1.55584	0.741082	0.75115
P26927	MST1	Hepatocyte growth factor-like protein	1.23152	0.991975	1.09635	1.24796	1.24449	1.00423	1.09831	0.812305	1.22977	1.31392	0.719348	1.52161	0.708977	1.08683	0.975122	1.39799	1.42979	1.16059	1.08148	1.23793	1.09375	1.18705	0.966277	0.700747	0.997638	0.893484	0.903633	1.04763	0.783205	0.996003	1.56181	0.765673	1.48141	0.955727	0.847283	0.912298	1.0339	1.0505	1.09673	1.11008	1.11372	1.16502	1.11266	1.21337	1.23289	0.882434	0.965309
P00748	F12	Coagulation factor XII	0.512228	0.702786	1.34117	0.898921	1.30521	0.912462	0.852986	0.470112	0.846569	0.740645	0.855468	1.52604	1.02285	0.94317	0.61066	1.00828	1.13943	0.707608	1.01191	1.03004	1.15661	1.6312	1.48765	0.434434	0.710884	0.434107	0.542371	0.615394	0.453096	0.584145	1.17926	0.37908	1.30404	1.03385	0.804606	0.587035	0.680972	0.913945	1.02158	1.15413	1.14408	1.17763	0.558364	0.677319	0.47473	0.722155	0.878417
P08571	CD14	Monocyte differentiation antigen CD14	0.618656	0.957756	0.870878	0.717165	0.701234	0.641845	0.86414	0.682588	0.781524	0.789992	0.743339	1.03793	0.849272	0.871209	1.01789	0.939001	0.85081	0.833095	0.863461	0.721513	0.535622	0.922018	1.14671	0.884927	0.956074	0.682907	1.42038	0.900329	0.478177	0.633475	0.827745	0.486769	0.886654	0.661048	0.664619	0.741681	0.754209	0.797499	0.871077	0.781405	1.07085	0.889464	0.72651	0.63883	0.665448	0.699413	0.758431
P0DJI8	SAA1	Serum amyloid A-1 protein	0.203142	0.165557	0.13666	0.440001	0.115238	0.0564584	0.269755	0.775133	0.158874	0.533584	0.328861	0.52455	0.402131	0.470688	4.20254	0.650791	0.446146	0.458191	0.808111	0.832722	0.353762	0.366695	0.736167	1.7323	5.13795	0.280948	2.04912	0.270337	0.217182	0.303491	0.453386	1.68263	0.543967	0.133234	0.218779	0.316344	0.414681	0.123011	0.18921	0.39901	0.420171	0.407679	0.161268	0.242569	0.184925	0.0515096	0.10539
P36955	SERPINF1	Pigment epithelium-derived factor	0.97572	1.1643	1.12662	0.904205	1.05986	0.794105	1.16631	0.827145	1.18966	1.16888	1.02518	1.0937	1.38848	1.41504	0.940326	1.13816	1.0498	1.31926	0.985716	1.10107	1.24667	0.87934	1.41104	1.02053	0.812369	0.787461	1.13345	0.856651	0.676427	0.993796	1.46838	1.51693	1.35697	1.04101	1.08703	1.15576	0.849978	0.991889	1.16183	0.838674	0.84297	0.852123	0.99595	1.11034	1.05083	0.992134	1.0635
P02788	LTF	Lactotransferrin	0.85673	1.19923	1.60261	0.903972	1.73797	2.44265	1.23641	0.851225	1.35166	1.08297	1.14477	1.32543	0.962005	0.943508	2.47924	2.47319	1.78854	1.05363	1.03806	2.1188	2.30995	1.40549	1.79613	1.09321	2.43492	0.718228	0.949704	0.964903	0.607184	0.598322	1.66781	1.12194	1.93925	1.19378	0.78423	0.841185	0.89959	1.51832	0.847632	1.16813	1.48828	1.34916	2.01165	0.857832	0.726859	1.12865	0.810976
P03951	F11	Coagulation factor XI	0.790994	1.02532	1.14051	1.36051	1.13793	0.967375	1.17645	0.776156	1.14689	1.11515	0.620654	1.47326	0.960138	0.985253	0.54116	1.27477	1.38747	1.11271	1.31928	1.21956	1.238	1.69436	0.997594	0.90121	1.12688	0.840951	1.07198	0.874893	0.708697	0.922938	1.2207	0.915945	1.35431	0.90932	0.814443	0.798546	0.815915	0.743843	0.93899	1.07928	1.01093	1.16623	1.14515	1.0507	0.78495	0.753278	0.765883
Q03591	CFHR1	Complement factor H-related protein 1	0.689614	0.722225	0.894574	0.8756	0.632513	0.786141	0.605014	0.844449	0.653565	0.446288	0.592438	0.53167	0.557146	0.692769	0.644285	0.615695	0.752334	0.55064	0.767559	0.837665	0.730181	0.71195	0.825062	0.750883	0.969264	0.486468	0.849042	0.862871	0.557577	0.826918	0.93789	1.13183	0.880586	1.06677	1.1336	1.00349	0.81059	1.08758	1.2395	0.865458	1.02491	1.09012	1.08464	0.951931	1.19338	0.807113	0.934648
P02679	FGG	Fibrinogen gamma chain	0.0321945	0.0727252	0.0818253	0.0586635	0.048208	0.0635208	0.050999	0.0636983	0.094248	0.0626654	0.0633012	0.12873	0.0437416	0.0484038	0.127099	0.139376	0.0992123	0.051122	0.0789736	0.0942726	0.0460073	0.0500716	0.0709146	0.0628321	0.0676192	0.0239333	0.0844085	0.135376	0.0370546	0.108004	0.113634	0.174793	0.115227	0.0803136	0.150981	0.039482	0.118733	0.115167	0.172844	0.107787	0.144693	0.0982525	0.0468329	0.0917496	0.0358024	0.066697	0.104623
Q96PD5	PGLYRP2	N-acetylmuramoyl-L-alanine amidase	1.20879	0.988246	1.15312	1.36196	1.64391	1.13989	1.39108	1.12956	1.32711	1.33072	0.996339	1.83391	1.12543	1.12285	1.06862	1.29328	1.21784	1.20848	1.15322	1.74079	1.24927	1.24364	1.0081	0.801906	0.945404	0.985059	0.91046	1.1963	0.752086	1.00308	1.50726	0.748725	1.43143	1.21226	1.00775	0.867201	1.00865	1.26063	1.10882	1.08918	1.06589	0.936707	1.21428	1.23993	1.17526	1.14568	1.2839
P01880	IGHD	Immunoglobulin heavy constant delta	0.601108	0.19486	0.334466	0.287438	1.11078	0.508856	0.65133	1.23308	0.817433	1.09635	0.864225	0.734205	0.313049	1.58093	0.912531	0.483365	1.13533	0.607804	0.390952	0.658351	1.03486	0.78219	0.193614	2.86202	0.215453	0.330472	0.515198	0.147359	0.590071	0.724163	0.394032	0.341365	0.450385	2.01816	2.29088	0.581578	0.321676	1.95624	0.241706	0.838304	0.856911	0.848365	1.13061	1.19113	1.1114	0.165871	0.257299
P69905	HBA1	Hemoglobin subunit alpha	0.499973	0.859862	0.664463	0.683983	0.550605	0.495029	1.31342	0.657633	0.688074	0.602576	1.47209	0.846755	0.857759	0.762822	1.47426	2.11002	1.62675	4.40924	4.06681	1.61036	1.58556	1.96192	2.83766	0.87323	1.46245	2.07	1.8283	0.489256	0.735182	3.89263	1.38842	4.59872	1.24975	2.75039	1.06837	0.694717	1.1343	0.73183	1.07662	1.49928	0.67523	0.601103	0.928971	1.31443	0.927685	0.618154	0.535295
Q15582	TGFBI	Transforming growth factor-beta-induced protein ig-h3	0.691956	0.697706	0.857382	0.90224	0.891534	1.03496	1.25545	0.745862	1.25313	0.968084	0.865965	1.09207	0.995691	1.08943	0.950662	1.32491	0.962725	0.90567	0.975348	0.859616	1.29693	0.88051	0.788448	0.967119	0.97239	0.779968	1.12184	0.896442	0.884659	0.909919	1.36751	0.747071	1.30865	1.19837	1.1336	0.981759	1.05213	1.01663	0.826235	0.967937	0.940811	0.969453	1.10278	1.11248	1.0309	0.749611	0.826738
P02753	RBP4	Retinol-binding protein 4	0.592793	1.35733	1.10777	0.755678	0.792946	0.520562	1.18461	0.723307	1.62012	1.39977	1.47366	0.855992	1.28076	0.959822	0.644015	0.795066	1.05131	1.1781	0.835419	0.727997	0.644202	0.767609	1.1647	0.517196	0.482008	0.565917	0.859807	0.576399	0.793722	0.93996	1.06815	1.06084	1.12193	1.18122	0.9519	0.889171	0.825533	0.785764	0.935107	0.901716	0.873278	0.927932	1.22168	1.21767	0.978201	0.739191	0.953204
P02652	APOA2	Apolipoprotein A-II	0.775827	0.760643	0.793443	0.606957	0.703839	0.642954	0.755953	0.885972	0.788108	1.0226	0.608931	0.863914	0.925459	0.849572	0.681812	0.880245	0.591763	1.04422	0.624632	0.702665	0.66109	0.585599	0.84331	0.77756	0.488127	0.499071	0.601067	0.812075	0.975464	1.08177	0.766125	1.29529	0.74732	0.940262	0.959509	1.01055	1.15952	0.876777	1.09396	1.1916	1.18235	1.23161	1.0294	0.985581	0.803453	1.09509	0.955477
P07360	C8G	Complement component C8 gamma chain	0.769365	1.02696	1.02863	1.28371	0.835523	0.681995	1.37773	0.884053	1.07338	1.18982	1.14364	1.11902	1.06943	0.930336	0.98328	0.730526	1.1724	1.11732	1.3553	1.19507	0.965693	1.10727	1.11059	0.798084	1.05833	1.34208	1.06316	1.10738	0.799686	0.709375	0.799153	0.850935	0.871427	0.805893	0.78138	0.815742	0.862007	0.706816	0.809962	1.21077	0.883782	0.901316	0.908642	1.01826	0.894412	0.907067	0.821764
Q96KN2	CNDP1	Beta-Ala-His dipeptidase	1.41001	0.991002	1.3788	1.51569	1.33952	0.944813	1.48127	1.00601	1.15032	2.05798	0.799225	1.20315	1.64764	1.48104	0.671169	0.763366	1.1767	1.38565	1.14128	1.63232	1.42168	0.882794	1.35349	1.3744	1.21311	1.01342	1.08408	0.776299	1.10263	0.955047	1.10822	0.682525	0.935964	1.07381	0.901898	1.35179	1.17302	1.25703	1.23578	1.23969	1.26509	1.30296	1.04376	1.07684	1.02571	1.02052	1.02849
Q04756	HGFAC	Hepatocyte growth factor activator	1.00919	0.893702	1.03322	1.23281	0.759001	0.902647	1.10186	0.777975	1.12524	0.940732	0.754783	1.83859	1.13728	0.93548	0.69003	1.33552	1.22983	0.888542	0.960025	0.948511	0.731301	1.01772	0.893274	1.16856	0.966817	0.788809	1.08573	1.00822	0.828314	0.733367	1.44438	0.697989	1.49814	0.97654	0.828502	0.984079	1.12375	0.949893	1.09374	1.3194	1.24011	1.16869	1.07397	1.16149	1.16934	1.05311	1.13347
P48740	MASP1	Mannan-binding lectin serine protease 1	0.925312	0.712617	1.02314	1.18061	1.06668	0.921905	0.809123	0.66799	1.07644	1.23931	0.799616	0.949223	0.745251	0.769261	0.698807	1.02642	0.989855	0.959599	0.949534	0.92971	0.926102	0.903506	0.95429	0.556684	0.634754	0.785205	0.751671	0.704155	0.792255	0.90959	1.23759	1.06359	1.34329	0.910222	0.883327	0.736148	1.05963	0.8	0.879488	0.979955	1.19811	1.11841	0.742576	0.775839	0.675494	0.830153	0.906053
P00742	F10	Coagulation factor X	0.81737	0.91929	1.12248	0.98657	1.03944	0.795947	0.831246	0.7005	1.01256	0.791557	0.576036	1.14214	1.14609	0.910791	0.664333	0.919661	0.988937	0.656282	0.833399	1.15615	1.0474	0.750484	0.934266	0.774005	0.759904	0.790999	0.823277	0.668371	0.807174	0.831474	1.3243	0.772609	1.39665	0.91252	0.82234	0.855399	0.813319	0.86802	0.878935	0.767187	0.819565	0.925533	0.953392	0.951514	0.949086	0.635413	0.683186
P05452	CLEC3B	Tetranectin	1.26092	1.14834	1.20585	1.33441	0.900794	1.06618	1.33461	1.39385	1.18721	1.16995	0.924752	1.4166	1.08159	1.1908	0.945145	1.28318	1.22608	1.1834	1.24549	0.961805	1.00933	1.5603	1.15684	1.13372	0.847208	0.900838	0.922242	1.23317	0.948445	1.35195	1.50139	1.14988	1.46395	1.11567	1.17164	1.20168	1.1994	1.15939	1.18339	1.20123	1.12168	1.19739	1.10586	1.11868	1.02725	1.05262	1.08891
P02750	LRG1	Leucine-rich alpha-2-glycoprotein	0.675278	0.647559	0.860028	1.08965	0.851892	0.704332	0.752544	0.712729	0.753961	0.697568	0.654334	0.92102	0.942588	0.769803	2.26982	1.08044	1.43415	0.759811	1.59374	2.03296	1.14202	0.914941	0.972563	2.01562	1.86159	0.724283	1.97168	0.731697	0.490708	0.701374	0.743263	0.921707	0.855656	0.557866	0.640664	0.686452	0.725405	0.603702	0.671366	0.62799	0.704287	0.710553	0.555898	0.553363	0.598051	0.642926	0.572489
P51884	LUM	Lumican	1.29024	1.14182	1.07423	1.37291	1.28916	1.40836	1.45063	1.1277	1.28046	1.10286	1.37667	1.22709	1.45858	1.55069	0.956467	1.40714	1.36656	0.951535	1.40305	1.93815	1.54695	1.43179	1.22852	1.46292	0.865676	1.04475	1.18027	1.27948	1.01482	1.3942	1.30716	1.24875	1.30868	1.20369	1.18073	1.05228	1.5397	1.17547	1.18229	0.827776	0.758173	0.810091	1.66472	1.31678	1.30741	1.01975	0.996698
O14791	APOL1	Apolipoprotein L1	0.597371	0.910267	0.77325	0.794311	0.591664	0.512903	0.704837	0.549834	0.665844	0.65976	0.564634	0.777621	0.963116	0.759905	0.528139	0.547795	0.71208	0.645209	0.708471	0.661897	0.487365	0.507358	0.873009	0.565882	0.700961	0.795336	0.652655	0.816134	0.419008	0.622992	0.728218	0.913474	0.986385	0.61173	0.64177	0.736486	0.721017	0.533803	0.753847	0.92004	1.01301	1.12034	0.721725	0.618266	0.691947	0.377381	0.377346
P0CF74	IGLC6	Immunoglobulin lambda constant 6	NA	2.81026	3.19809	NA	NA	NA	NA	NA	NA	NA	0.554667	NA	0.942529	1.21983	0.429333	NA	NA	NA	NA	NA	NA	NA	3.22315	0.91954	NA	NA	0.854885	NA	NA	NA	NA	NA	NA	NA	NA	1.10776	1.19828	2.20644	1.79356	NA	NA	NA	NA	NA	NA	1.86228	2.67066
P02538	KRT6A	Keratin, type II cytoskeletal 6A	0.551335	1.24177	1.11012	0.704977	2.10994	0.997076	1.30992	0.979405	0.872015	1.87504	0.830378	1.53553	0.93531	0.988508	1.33125	1.98965	1.69362	1.10747	1.08526	0.945029	0.952924	1.17987	1.19581	1.14921	2.26142	0.640249	1.25542	2.05763	0.747175	2.03701	2.28093	0.776277	1.21969	3.06961	0.762838	1.08526	0.881001	8.13818	1.37145	1.71842	1.0024	1.31667	0.91865	0.884686	1.28483	0.832454	0.85698
P02786	TFRC	Transferrin receptor protein 1	1.01361	1.52531	1.18051	1.41896	1.36132	1.05736	1.07321	0.909063	1.12414	1.42823	0.87568	1.7305	1.41355	1.27826	0.814451	1.21514	1.1155	1.19625	1.2173	1.31051	1.23836	1.32338	1.36615	1.11661	1.01358	1.54496	1.09909	1.17857	0.966599	1.05287	1.37004	1.05222	1.65103	0.982254	1.09948	1.05869	1.41413	1.56894	1.40557	1.09206	1.06033	0.978255	0.80086	0.929786	0.914333	0.779561	0.905808
P0DJI9	SAA2	Serum amyloid A-2 proteincur	0.390753	0.345772	0.335239	0.506958	NA	NA	0.605201	0.866233	0.412863	1.1248	0.434647	0.851636	0.646995	0.703834	5.49949	1.01425	1.15321	1.08986	1.36407	NA	NA	0.657629	1.25579	3.1213	4.46189	0.448801	3.81413	0.453036	0.275514	0.386473	0.684	1.99475	0.808758	0.274043	0.299221	0.416374	0.545894	0.344869	0.337346	0.76758	0.794661	0.752571	0.508791	0.636048	0.558665	0.0883438	0.168941
Q92954	PRG4	Proteoglycan 4	0.450997	0.684675	0.908109	0.516926	0.529715	0.431777	0.57267	0.486308	0.651211	0.682584	0.557908	0.652549	1.36291	0.645967	0.509992	0.570481	0.738146	0.843024	0.499035	0.608944	0.410388	0.568398	0.741277	0.517955	0.438811	0.360528	0.872373	0.440621	0.476738	0.58232	0.610917	0.892526	0.77348	0.573643	0.606405	0.809714	0.758523	0.812417	0.932329	0.722501	0.905976	1.03104	0.693364	0.773142	0.628815	0.543202	0.495392
P13796	LCP1	Plastin-2	0.823863	0.971454	0.987698	1.20267	1.32407	1.04428	1.09509	0.815579	0.986912	1.25373	1.2516	1.47001	1.08928	1.04225	1.588	1.28158	1.3086	1.45145	1.72066	1.27434	1.17783	1.19445	0.961327	1.01231	1.01086	0.897439	1.56791	0.86619	0.816983	0.793158	1.39609	0.816088	1.30872	1.12777	0.90994	0.794312	0.972285	0.813906	0.986067	0.832648	0.868493	0.825419	0.813862	0.911279	0.874473	0.670882	0.685623
P68133	ACTA1	Actin, alpha skeletal muscle	NA	NA	NA	1.57766	NA	NA	0.862208	0.746172	NA	NA	1.45211	NA	NA	NA	3.44937	NA	NA	NA	1.65638	NA	NA	0.506044	NA	NA	0.693795	NA	NA	0.995165	NA	NA	NA	NA	NA	NA	NA	NA	NA	NA	NA	NA	NA	NA	NA	NA	NA	NA	NA
P01833	PIGR	Polymeric immunoglobulin receptor	0.524946	0.514628	0.692986	0.747341	0.903333	0.680697	0.882427	0.551105	0.794827	1.17194	0.451477	1.09156	1.01153	0.830339	0.659681	1.12915	0.763778	1.25258	0.816844	0.896106	0.933205	0.9728	0.786128	0.639831	0.627089	0.803392	1.21208	0.642081	0.710234	0.748436	1.55174	0.860225	1.99878	0.842404	0.767374	0.887579	0.805683	0.792699	1.52595	0.853136	0.892189	0.924133	1.09431	1.20122	1.12581	0.628141	0.708721
P20851	C4BPB	C4b-binding protein beta chain	0.79161	1.07734	1.1357	0.86584	1.45246	1.03093	1.14083	1.04441	1.04624	0.796787	1.03379	1.14224	1.20376	1.00029	0.864457	0.923764	1.08949	0.587643	0.746152	1.64656	1.08947	1.08296	1.08303	1.22462	1.16755	1.02101	1.20026	0.748374	0.665894	0.754014	0.975052	1.14442	1.01915	1.00506	0.991221	1.08023	0.812714	0.923424	0.919612	0.819037	0.957426	1.00841	1.15491	1.1363	1.57141	0.812464	0.843913
P18428	LBP	Lipopolysaccharide-binding protein	0.71548	1.02336	1.43298	1.11545	0.98767	0.836219	0.850474	0.768225	0.986509	1.16146	1.00439	1.02593	1.16247	0.987475	4.76278	1.65064	2.29809	1.5262	2.31501	2.56072	1.63308	0.768225	2.36542	2.48413	3.35095	1.38886	3.5383	0.470122	0.408914	0.55458	0.842437	1.17287	0.876883	0.51409	0.705456	0.754394	0.716388	0.512847	0.797622	0.592583	0.710905	0.70646	1.08327	0.737118	0.935118	0.501614	0.522145
P02533	KRT14	Keratin, type I cytoskeletal 14	0.703981	1.12451	0.968906	0.781784	1.17864	1.16417	1.25339	1.17004	0.876685	1.49817	0.712699	1.28095	0.848674	0.919917	1.31237	1.58669	1.25549	1.09541	0.837421	1.00914	0.872397	1.04457	1.32246	0.982319	1.8354	0.870834	0.916537	1.97801	0.798703	1.89667	1.51414	0.963723	1.07974	2.00069	0.78447	1.07254	0.975039	5.53484	1.57066	1.56377	1.04837	1.20105	1.05948	1.07698	1.45399	0.852564	1.02642
P00740	F9	Coagulation factor IX	0.851198	0.840431	0.967691	1.25764	1.07466	0.888704	0.962351	0.760124	1.07778	1.02009	0.91991	1.043	1.2102	1.03622	1.2081	1.06088	1.27545	1.11657	1.16223	1.44308	1.142	0.956409	1.00371	0.860787	0.891946	0.852209	1.21222	0.895691	0.697127	0.852606	1.22502	1.06271	1.22384	0.884805	0.904318	0.987465	0.918173	0.87936	1.09204	0.929483	0.816954	0.898844	1.00378	1.1273	1.09589	0.722251	0.80604
P02743	APCS	Serum amyloid P-component	0.68356	1.55611	1.32441	0.9762	0.866634	0.724027	1.19762	0.762846	1.23007	1.31628	1.32009	0.916036	1.41605	1.03137	0.97434	0.869564	1.3878	1.14404	1.14065	1.49756	1.35685	0.874656	1.53644	1.09116	1.16003	1.63263	1.58257	0.423068	0.6545	0.510772	1.15511	1.25284	1.35128	0.629609	0.844194	1.00394	0.535674	0.491262	0.685206	0.66719	0.614833	0.67579	0.634267	1.03688	1.07491	0.483725	0.540335
A0M8Q6	IGLC7	Immunoglobulin lambda constant 7	0.446336	0.364053	0.544128	0.422767	0.356179	1.1508	0.323726	2.27213	0.575665	0.622456	0.36674	0.542174	0.366584	0.685993	0.248859	0.27034	0.46893	0.860429	0.370608	0.337713	0.267164	0.801005	0.461134	0.320865	0.314289	0.153155	0.790108	0.210073	0.233291	0.582211	0.102178	0.348922	0.204036	0.292926	0.507866	0.787406	0.338529	0.50611	0.767481	0.455361	0.464639	0.42308	0.625219	0.592767	0.193947	1.11668	0.569679
P13647	KRT5	Keratin, type II cytoskeletal 5	0.788829	0.767984	0.778047	0.817283	1.23007	1.01845	1.31476	1.21811	0.821123	1.81323	0.741357	1.52319	0.716571	0.82219	1.27136	1.28906	1.13646	1.11314	0.793245	0.891093	0.874163	1.06443	1.07734	0.719442	2.46806	0.690895	0.888023	1.55564	0.716399	2.03205	2.03602	0.61729	1.26069	1.13395	0.750377	0.990156	0.968007	4.77357	1.19829	1.45091	1.19121	1.42496	0.934585	1.00751	1.36739	0.888039	1.02567
O00391	QSOX1	Sulfhydryl oxidase 1	1.23144	1.14645	1.17873	1.01734	1.02628	0.95842	1.44931	0.895895	1.25063	0.909995	0.960778	1.49199	1.07203	1.1565	0.934245	1.48157	1.24551	0.866354	0.950405	0.954724	0.975283	1.51633	1.04789	1.00376	0.93594	1.23743	1.09046	0.827694	1.01117	1.25918	1.23656	0.666396	1.34434	1.06828	0.970351	0.97083	0.867663	0.901701	1.09448	0.945565	0.916377	0.958705	0.90426	0.95213	0.78993	0.779805	0.892368
P02654	APOC1	Apolipoprotein C-I	1.55476	1.38938	1.28712	1.17512	1.81356	1.34023	1.35274	1.54575	1.28311	1.72291	1.36512	1.7498	1.77242	1.69071	0.775967	0.77884	0.992758	1.27045	1.27041	1.45792	1.24775	1.11992	1.17015	1.63207	0.917658	1.01406	1.15803	0.944667	0.793315	1.48676	0.998664	1.02919	1.43244	1.15465	1.26796	0.976217	1.32095	0.86187	1.029	1.22599	1.22253	1.36711	0.969628	1.44197	1.65896	0.989639	1.24208
O75636	FCN3	Ficolin-3	0.547274	0.9471	1.28005	1.00677	1.18375	0.574739	1.05395	0.946588	1.04248	0.990304	0.843927	0.689568	0.594209	0.862113	0.696887	0.845346	0.970051	0.860005	1.02258	1.11902	0.731964	1.02074	1.50814	0.680663	0.93079	0.922959	1.15822	0.804729	0.705396	0.794855	1.00917	1.84185	1.22878	0.929674	1.10407	0.917391	0.975974	0.62681	0.790784	0.562777	0.608316	0.621419	0.682408	0.806334	0.773827	0.857924	0.853576
P22105	TNXB	Tenascin-X	0.959552	0.729292	0.874366	1.02154	0.851112	0.933685	1.13399	0.898629	0.942683	1.03475	0.967782	1.2623	1.0036	1.03648	0.974509	1.55344	1.1576	0.779234	1.03486	0.835282	0.918853	1.55016	0.858153	0.847969	0.923163	0.705932	0.878681	1.1188	0.767025	0.924521	1.23842	0.76821	1.27954	0.88454	0.865228	0.891741	1.17563	0.857308	1.03811	0.916733	0.887843	0.924625	0.880337	0.87016	0.737513	1.07296	1.06835
P04259	KRT6B	Keratin, type II cytoskeletal 6B	0.715511	0.621176	1.00941	NA	NA	NA	NA	NA	1.08867	1.64458	NA	1.01652	NA	NA	NA	1.19304	2.43133	0.887763	NA	NA	NA	NA	0.795294	NA	NA	0.463367	NA	NA	0.60873	1.18239	2.94348	0.6	1.62783	1.66467	0.671333	NA	NA	8.29176	1.50353	1.15978	0.833983	1.01403	0.880334	1.07143	1.19852	NA	NA
Q9BXR6	CFHR5	Complement factor H-related protein 5	0.684122	0.769843	0.897155	0.920309	0.56241	0.821927	0.832758	0.851308	0.843088	0.859414	0.790841	0.893979	0.685849	0.894304	1.14775	0.943084	1.16819	0.945741	0.994197	0.847895	0.951891	0.892504	1.02433	1.10335	1.25203	0.543931	1.80916	0.93212	0.537905	0.707236	0.82559	1.03564	0.886412	0.890507	1.11044	0.882462	0.818458	0.716585	0.85179	0.921778	1.18092	1.16077	1.00823	1.06026	1.54716	0.767888	0.797701
P08185	SERPINA6	Corticosteroid-binding globulin	0.979927	0.765654	0.888267	0.944982	0.819296	0.887079	1.01555	1.02799	0.898046	0.962703	0.929749	0.98532	0.718508	0.782041	0.847107	0.824397	1.04871	0.794992	0.959975	0.88678	0.893603	1.03552	0.748217	0.84826	0.864399	0.80618	0.943174	0.636536	0.728458	0.942828	0.785225	0.841949	0.775561	0.889297	0.937198	0.778139	1.04535	0.77004	0.914156	0.959609	1.00265	1.11107	0.807128	0.873354	0.883042	0.825362	0.792263
P08779	KRT16	Keratin, type I cytoskeletal 16	0.427656	1.58005	1.42392	0.550633	0.900687	0.931918	0.980858	0.738614	1.02886	1.701	0.752212	0.855333	0.954123	0.842529	1.10861	0.881732	2.18886	0.794012	0.559072	0.971893	0.858214	0.776238	1.51799	0.83695	1.34191	0.57181	1.05704	2.39142	0.630005	1.97491	1.55121	0.751848	0.785111	2.6162	0.64557	0.924365	0.934904	5.63304	1.08643	1.50619	0.987625	1.10619	1.10754	0.922794	1.34835	0.696744	1.1507
P00746	CFD	Complement factor D	0.843988	1.00752	1.11126	1.36263	1.42818	1.3591	1.14619	1.08913	1.46085	1.22323	1.17794	1.08054	1.37692	1.28861	0.832684	1.71595	1.46394	1.30478	1.41034	1.10613	1.38152	0.933778	1.2435	0.860698	0.947522	1.07763	1.51818	0.883798	0.675038	1.22298	0.905746	0.710136	1.04083	0.980082	1.05288	1.00464	0.697975	1.158	0.971272	1.21705	1.15136	1.07393	1.00318	1.02119	0.947387	1.09776	0.978114
Q12805	EFEMP1	EGF-containing fibulin-like extracellular matrix protein 1	0.98694	0.790361	0.83039	1.02345	1.19651	1.08514	0.992897	0.69355	1.02931	1.07519	0.961354	1.15695	1.03797	1.31987	0.681977	1.06875	1.11273	1.39006	1.01755	0.998698	1.09966	0.912361	0.722222	0.960308	0.708787	0.758116	1.34407	0.856685	0.854042	1.31325	0.975854	0.752541	0.998431	1.46457	1.07862	1.07554	0.938437	1.27542	1.21508	1.05109	1.06248	1.08493	0.876254	0.871723	0.737998	0.925443	1.05024
P05090	APOD	Apolipoprotein D	1.07773	0.875859	0.91035	0.87649	0.676173	0.774426	0.859135	0.61258	0.93875	0.851755	0.839855	1.0052	0.724653	0.892427	0.764233	1.14881	0.863047	0.762446	0.704084	0.491224	1.05915	0.864704	0.775384	0.651662	0.519651	0.701917	0.54538	1.13233	0.848218	1.40489	1.04369	0.887303	0.977175	1.3846	1.23443	1.133	0.795427	1.0535	1.2648	1.23892	1.35883	1.2946	1.13046	1.12322	1.13945	1.40861	1.38088
P12111	COL6A3	Collagen alpha-3(VI) chain	0.948611	2.33125	1.34497	1.1406	1.21322	1.28583	2.24728	1.04563	1.16778	1.15387	0.808935	1.26834	1.51928	2.14146	1.07851	1.25887	1.20402	1.20582	0.969268	1.21804	1.10546	1.36194	1.35959	1.2024	0.837356	0.850686	1.63626	1.04283	0.801975	1.18564	1.11922	0.793779	1.05794	1.02283	0.862294	0.999301	1.23477	1.21377	1.25047	1.30078	1.16133	1.20803	0.955117	1.02274	0.961287	0.952062	1.20632
P98160	HSPG2	Basement membrane-specific heparan sulfate proteoglycan core protein	0.616448	0.640819	0.612517	0.987292	0.716868	0.849905	0.790869	0.563697	1.08405	0.721534	0.493703	1.08094	0.723072	0.842023	0.59916	0.897061	1.0293	0.668118	0.68247	0.730999	0.767282	0.654087	0.636908	0.604433	0.605118	0.442003	0.776772	0.889912	0.691889	1.2193	0.968598	0.566247	1.05139	0.908159	0.893276	0.796129	0.944271	1.1162	1.06765	0.936035	1.04035	0.890154	0.671056	0.764814	0.523308	0.786228	0.855987
P19320	VCAM1	Vascular cell adhesion protein 1	0.800248	0.709393	0.751551	1.04033	0.90334	0.887171	1.05802	0.871828	0.891677	0.944499	0.706991	0.861337	0.907902	1.09303	1.06108	0.950014	0.744352	1.10234	1.19467	0.820783	0.853725	0.948964	0.669213	1.08509	0.980662	0.705134	1.36905	0.988877	0.582178	0.980128	0.692235	0.756696	0.813244	0.994352	1.04049	0.889128	1.02344	0.890247	0.932225	0.952581	1.01715	1.04857	0.809975	0.902617	0.877596	0.755836	0.944743
Q9NZP8	C1RL	Complement C1r subcomponent-like protein	0.836805	0.631495	0.743539	0.92127	0.61951	0.603507	0.923612	0.649147	0.894807	0.681513	0.942815	0.896668	0.857636	0.789721	0.858214	0.868106	0.989841	0.714733	0.867209	0.645386	0.630575	0.832614	0.651412	0.824071	0.931457	0.706543	0.971611	0.941655	0.764457	0.836027	0.977244	0.721642	1.01654	0.805231	0.863951	0.871909	0.892299	0.958433	0.859912	0.865634	0.954218	0.951487	0.805478	0.827874	0.844407	0.723174	0.74126
P27918	CFP	Properdin	0.585916	0.732081	0.853394	1.03135	1.04669	0.624059	1.19819	0.67113	1.02651	0.675463	0.280651	1.62932	0.952908	0.823624	0.433888	1.16916	1.30118	0.704353	0.908992	1.34214	0.756219	1.16088	0.846178	0.572547	0.889453	0.519671	0.722489	0.805504	0.456029	0.69233	1.41883	0.833114	1.58882	0.99744	0.938145	0.668445	0.648277	0.843007	0.99437	0.865788	0.94218	0.945117	1.21712	1.35763	1.26909	0.748092	0.85944
P04278	SHBG	Sex hormone-binding globulin	1.6953	0.63282	0.812495	1.50493	0.875598	1.22541	0.889621	1.1685	0.836177	0.913654	0.706194	2.11684	0.661251	1.4088	0.603286	1.57917	0.873978	0.84483	1.53591	0.47449	0.716797	1.02613	0.546379	1.73879	0.655678	0.403227	1.24845	1.40179	0.999669	1.25965	1.1429	0.571421	1.06413	0.903111	0.879355	0.577882	2.03986	1.3237	1.49122	1.27093	1.34998	1.55003	1.17716	1.10226	1.10594	2.08091	1.80406
P11226	MBL2	Mannose-binding protein C	0.661245	1.02731	1.43328	0.713675	0.692703	1.01112	0.817091	1.00511	1.25646	0.943148	1.10673	0.951767	1.06176	0.940684	0.894896	0.848802	1.6983	0.772716	0.717949	1.03026	1.25084	0.565735	1.55987	0.677842	0.897016	0.46382	0.959992	0.800292	0.343574	0.735261	2.0067	1.05057	2.30209	0.706334	0.700698	0.58981	0.680072	0.837223	1.15593	1.35437	1.6681	2.08301	0.423016	0.575692	0.534653	0.363326	0.509207
P17936	IGFBP3	Insulin-like growth factor-binding protein 3	1.1629	0.903548	1.19073	1.42766	1.48489	0.999064	1.4094	0.977181	1.53184	1.3147	0.964662	1.48972	1.11961	1.26482	0.866201	1.10358	1.20038	1.03568	1.01764	1.44383	1.28546	1.05979	1.50849	0.863542	0.906376	1.12772	0.835485	1.14564	1.08497	0.899964	1.509	0.968366	1.62167	1.21458	1.08809	1.22659	1.1282	0.885556	1.14577	0.886945	0.931212	0.860278	1.20566	1.29661	1.27048	1.01213	1.09935
P15169	CPN1	Carboxypeptidase N catalytic chain	0.949689	0.831132	0.991037	1.20893	1.18938	0.851673	1.04816	0.832938	1.16029	1.02526	0.985781	1.58107	0.920269	0.825519	1.36379	1.17042	1.37914	0.858472	0.845397	1.2607	1.21841	1.06615	1.03871	0.890598	1.1675	0.570156	1.14685	0.916977	0.664657	0.909684	1.33704	0.580227	1.36636	1.0085	0.825313	0.79475	0.983354	0.868844	1.04482	1.03854	1.03911	0.949734	0.979498	1.05757	0.895084	0.754444	0.892784
O00187	MASP2	Mannan-binding lectin serine protease 2	0.861567	0.928748	1.01693	1.12508	1.09831	0.973768	1.09534	0.667608	1.04013	0.995479	0.89695	0.971902	0.936634	0.841638	0.833637	1.08982	1.12541	0.921676	1.0136	1.10276	1.04345	0.920822	1.18175	0.856025	0.817491	0.778873	1.30117	0.809992	0.718248	0.944435	1.28432	0.93392	1.43734	0.7034	0.698861	1.09066	1.03904	0.799295	0.949559	0.957234	0.955279	1.01527	0.970243	1.01592	1.00348	1.30669	0.992362
P11021	HSPA5	Endoplasmic reticulum chaperone BiP	0.856944	1.22197	1.36204	0.989976	0.985752	0.878162	0.751608	0.659415	0.687287	0.902805	0.90959	0.896701	0.84456	0.786427	0.749951	1.10382	0.763005	0.806072	1.04459	0.732122	0.766554	0.633946	1.2298	0.604448	0.654971	0.741681	0.717301	0.717251	0.796524	0.982896	0.970139	0.782813	1.04028	0.890339	0.873268	0.852774	1.23657	1.156	1.17599	0.927046	0.886067	0.890107	1.02176	1.10942	0.913892	1.0333	1.08887
P43251	BTD	Biotinidase	1.4046	1.09666	1.25524	1.53816	1.17161	0.87177	1.76739	0.951061	1.397	1.6192	1.15807	1.91109	1.54707	1.26479	1.10536	1.37723	1.58595	1.49935	1.38807	1.32352	1.39502	1.52295	1.38876	1.13122	1.20671	1.50599	1.2156	0.993046	0.852552	1.02634	1.42486	0.861223	1.24094	1.1197	0.995083	1.15423	1.14454	1.09126	1.03759	1.12798	1.13861	0.988246	1.13078	1.25534	1.28198	1.07415	1.11399
P01591	JCHAIN	Immunoglobulin J chain	0.884564	0.940028	1.04591	1.30861	1.47594	1.35399	1.05096	1.21309	0.779558	1.19853	1.46619	0.968387	1.26051	0.943441	0.980272	1.34917	0.888193	0.871928	1.59942	1.07301	1.08121	1.08529	1.13549	0.773117	1.1597	0.913854	2.75575	0.890703	0.590061	1.19497	0.840764	1.22031	0.839108	0.91972	0.92216	0.929228	0.78595	1.2178	1.26065	1.30043	1.30171	1.09512	0.617088	0.769641	0.715213	1.12084	0.917835
Q9UK55	SERPINA10	Protein Z-dependent protease inhibitor	0.894313	1.24033	1.52909	1.7311	1.45692	0.946207	1.22254	0.851994	1.66197	1.11587	1.12749	2.39012	1.25503	1.33031	2.17542	1.41602	1.58706	1.14346	1.65589	2.19628	1.89983	1.36558	1.40869	1.55971	1.68871	1.12069	1.80904	0.7893	0.757881	0.827303	1.3828	0.591299	1.38336	0.791094	0.730131	0.832919	0.99503	0.81535	0.962925	0.855063	0.846801	0.837014	0.983777	1.20024	1.27247	0.690608	0.780663
P36980	CFHR2	Complement factor H-related protein 2	0.557772	0.637639	0.798174	0.787391	0.621532	0.996106	1.21215	0.64886	0.804028	0.627482	0.863972	0.65148	1.17528	1.05668	0.630035	1.13934	0.709011	0.511755	1.01516	0.738682	0.637109	0.752569	1.2451	1.17078	1.12663	0.375232	1.07629	0.976532	1.19319	0.614333	0.751537	0.698784	0.848367	1.30519	1.51338	1.17988	1.17857	1.39518	1.34125	0.62402	0.757392	0.693254	0.659658	0.715218	0.791805	0.483966	0.451994
P06276	BCHE	Cholinesterase	0.937334	1.13193	1.07471	0.925907	1.04148	0.73603	1.32354	1.33605	1.17603	0.966613	1.04534	1.3203	1.49355	1.26353	0.827454	0.959261	1.46304	0.72661	0.90378	1.40646	1.06593	1.18252	1.04973	1.13019	1.0512	1.01347	1.09875	0.897521	0.71795	1.02427	1.04927	1.1104	1.15842	0.785943	0.766138	1.10922	0.958837	0.72149	0.930236	0.802915	0.775819	0.730597	0.942353	1.03482	0.970738	0.657837	0.706536
P02656	APOC3	Apolipoprotein C-III	1.04179	0.692435	0.97465	0.952624	1.05576	0.673841	1.10465	1.15209	1.08331	1.07137	0.805821	1.46492	2.05244	1.08022	0.434362	0.796075	0.697912	1.07388	1.0835	1.3971	0.917536	1.45857	0.901121	0.653886	0.640626	0.649098	0.91614	0.683013	0.683773	0.771938	1.47648	0.79863	1.99677	0.743811	0.688663	0.660556	0.787323	1.07982	0.878993	0.911835	1.0254	1.12127	0.902496	1.06872	1.42438	0.67982	0.78414
Q96IY4	CPB2	Carboxypeptidase B2	1.09575	1.18948	1.20878	1.06614	1.38949	1.22426	1.32744	0.992027	1.39971	1.12672	1.06011	1.11421	1.46574	1.07835	1.11588	0.890133	1.29251	1.17332	1.03115	1.47308	1.37164	1.10468	1.04625	1.06537	0.869935	1.05868	1.05698	0.734393	0.667916	1.02438	1.07654	1.11868	1.02471	1.06776	0.886196	1.03918	0.811592	1.01951	0.946036	1.0571	0.938695	1.02225	1.11716	1.16374	1.17163	1.07275	1.08617
P05154	SERPINA5	Plasma serine protease inhibitor	2.02585	2.21215	1.43249	1.35085	2.40192	1.77899	2.54321	1.6211	2.52385	2.2642	2.49806	2.24614	1.88966	2.26935	1.05882	1.80018	1.57685	2.38384	1.31027	2.19431	2.59084	1.99611	1.49706	0.866098	0.99039	1.82779	0.888978	1.03909	1.00709	1.35133	0.987189	0.721151	1.46135	0.786182	0.874727	1.08751	1.21129	0.865425	0.970306	1.4064	0.860571	1.30642	0.567785	0.959249	1.07438	0.625333	0.987141
P04070	PROC	Vitamin K-dependent protein C	1.09665	1.16304	1.30902	1.02011	1.48421	1.02743	1.15073	1.47233	1.07909	1.24585	1.14213	1.73595	1.28093	1.09423	0.83975	1.2641	1.13503	1.00452	0.940987	1.94871	1.16517	1.30281	1.18977	0.656096	0.847607	1.07496	1.00188	0.827883	0.894109	0.964446	1.40123	1.8948	1.4224	0.889948	0.878509	1.06737	1.14264	0.877449	1.01402	0.966506	0.907077	0.933929	1.25235	1.49684	1.43237	1.13408	0.952753
P02775	PPBP	Platelet basic protein	1.27071	0.91366	1.01304	1.09382	1.06845	0.868894	1.3043	0.631733	0.940588	0.661681	0.721062	0.7884	0.922299	0.671273	0.875103	0.911591	0.997901	0.692189	0.637485	0.805683	1.07037	1.075	1.00192	0.609479	0.825703	0.521662	0.519814	1.38933	1.4326	1.12803	1.2912	1.3231	1.38892	1.20678	1.32467	1.23074	1.32826	1.05277	1.1571	0.968526	1.09473	0.946331	1.14484	1.19042	1.22321	1.31235	1.08509
Q9UHG3	PCYOX1	Prenylcysteine oxidase 1	1.70511	1.12039	1.18061	1.58678	1.79496	1.41253	2.09425	1.05169	1.55011	1.54284	1.34302	2.09209	1.45914	1.41087	0.941787	1.32781	1.2315	1.0849	1.04035	1.6995	1.55864	1.25242	1.37645	1.16498	1.09682	1.26212	1.11809	1.03316	0.834773	1.24106	1.2393	0.869992	1.46549	1.05939	0.911143	1.01936	1.26461	0.909723	1.27072	1.2464	0.939092	1.01708	1.45055	1.40054	0.903442	0.89031	0.92118
P02747	C1QC	Complement C1q subcomponent subunit C	0.864905	0.833601	1.05911	1.30882	1.98395	1.09845	1.36681	1.06573	1.23331	1.29232	1.05014	1.46029	1.11888	1.15738	1.00575	1.21112	1.45865	1.29247	1.26491	1.50359	1.54312	1.36681	0.976914	0.936321	1.17377	0.8568	1.33782	0.878349	0.588695	0.983811	1.22219	1.53342	1.34397	1.07553	1.22949	0.73397	0.840158	0.945998	0.822269	1.06556	1.13241	1.13261	0.919546	1.07119	1.00432	0.826124	0.864123
Q02985	CFHR3	Complement factor H-related protein 3	0.583684	0.466553	0.87436	0.813108	0.382718	0.590465	0.460789	0.280608	0.654195	0.487163	0.847758	0.491648	0.961606	0.98554	1.01726	0.752526	1.01187	0.759925	1.22177	0.689952	0.663963	0.344853	0.649801	1.42907	0.490031	0.284833	1.21267	0.427116	0.555228	0.616484	0.649618	0.542999	0.851722	0.832207	0.844404	1.11144	1.06707	0.458783	0.778283	0.633813	0.728115	0.825924	0.769895	0.806008	1.17146	0.415525	0.489638
Q13201	MMRN1	Multimerin-1	1.34113	1.38379	1.4806	1.96872	1.45865	1.12803	1.43637	0.754814	1.14069	1.19668	0.795874	1.51216	1.42681	1.12106	1.27934	1.24785	1.58494	1.21094	1.12635	1.54526	1.19275	1.22553	1.35145	0.734191	1.15962	0.630348	1.08043	1.16141	1.02305	0.878722	1.25807	0.930102	1.79465	1.30481	1.07318	1.02519	1.25592	0.966544	0.995665	1.00652	1.08944	0.814218	0.983447	1.17878	0.979461	0.925646	1.05726
P02746	C1QB	Complement C1q subcomponent subunit B	1.06254	1.006	1.27576	1.31648	2.06329	1.30478	1.43881	1.04085	1.55134	1.33981	1.28425	1.40455	1.30461	1.40847	1.02051	1.35419	1.46382	1.31406	1.42601	1.88773	1.78675	1.40096	1.05088	1.08457	1.34203	1.19279	1.73321	0.898403	0.767512	1.23199	1.4039	0.883162	1.53388	1.1065	0.994469	0.919683	1.02206	1.23397	0.97338	1.1181	1.22586	1.224	0.967422	1.06748	1.14789	0.868605	1.00472
Q9UGM5	FETUB	Fetuin-B	0.921105	0.809075	0.847785	1.13522	1.00726	0.959482	0.999345	0.766236	0.95031	1.05804	0.734023	1.42836	0.989245	1.07935	0.666299	1.01063	0.936398	1.22128	1.38867	1.54911	1.06092	0.803388	0.890837	0.890497	0.931873	1.34646	1.16353	0.735589	0.707844	0.879087	0.957386	0.83101	1.06304	0.853745	1.02725	0.822594	1.00148	0.834651	0.779378	0.848813	1.38526	1.35507	0.635943	0.730424	0.971311	0.62276	0.672031
P05109	S100A8	Protein S100-A8	0.359664	0.974808	0.807789	0.656241	1.29686	0.585184	0.682419	0.727223	0.608305	0.779742	0.427354	0.617586	0.606885	0.6669	2.79242	0.888796	1.35017	1.32649	0.862384	1.45355	1.51869	0.544192	1.21053	0.879969	1.31445	0.711662	1.16504	0.294022	0.298664	0.347794	1.43556	1.29857	1.1726	0.837458	1.03744	0.540209	0.526257	0.648969	0.688244	0.647311	0.68071	0.791094	0.280847	0.462511	0.477597	0.841479	0.47601
Q76LX8	ADAMTS13	A disintegrin and metalloproteinase with thrombospondin motifs 13	0.979285	1.05451	1.17947	1.42236	1.25795	1.3082	1.12556	0.888246	1.25224	1.23856	1.46161	1.6248	1.25947	1.43412	1.17286	1.30272	1.26526	1.17261	0.948031	1.12474	1.19709	1.12021	0.953408	1.16946	0.850401	0.822464	1.01423	1.16207	0.963787	0.939082	1.28315	0.564896	1.34026	0.984027	0.907303	1.10656	1.27659	1.2978	1.21892	1.16767	1.146	1.13011	1.15214	1.28992	1.0168	1.01597	1.11529
A0A0C4DH38	IGHV5-51	Immunoglobulin heavy variable 5-51	1.16465	0.661055	0.763093	0.78221	1.67435	1.60503	1.2377	1.53303	0.926568	1.1778	1.73906	0.925599	1.20077	1.06847	1.44809	1.03552	1.09293	1.27411	0.727075	1.56981	1.61691	1.29035	0.77783	1.57127	1.73514	1.584	1.70143	1.03977	1.24613	1.04997	0.907229	0.744831	0.875033	1.11369	1.11012	0.555048	1.19612	1.84079	0.792893	0.992818	1.10547	1.00424	0.749291	0.777773	0.784226	0.742659	0.664731
P04040	CAT	Catalase	0.673913	0.951082	0.880859	0.874222	0.820299	0.765379	1.17027	0.905495	1.16005	0.833219	0.94855	1.17958	0.9677	0.947742	1.48148	1.69843	1.56489	1.43382	1.99979	1.11003	0.984281	1.59589	1.47537	0.806985	1.19345	1.06087	1.48017	0.809187	0.665661	1.86389	1.46419	1.15785	1.43944	1.13167	0.705473	0.804753	1.06801	0.974263	0.998807	1.00574	0.773801	0.81716	0.783457	1.00435	0.791211	0.453326	0.591248
P05062	ALDOB	Fructose-bisphosphate aldolase B	0.506014	0.801578	1.0843	0.855789	1.04698	1.01336	0.71176	0.53651	0.723855	0.73787	1.00642	0.731815	1.47218	1.19964	0.852732	0.928058	0.883823	0.980769	1.1916	1.10041	0.924398	1.0538	0.857005	0.906685	0.471176	0.469113	1.18013	0.398924	0.483588	0.654434	1.39968	0.976419	1.21902	1.21952	1.0313	0.874607	0.827725	0.760393	0.810046	0.526923	0.47574	0.597041	0.77615	1.31663	0.779234	0.45515	0.467628
A0A0B4J1V0	IGHV3-15	Immunoglobulin heavy variable 3-15	0.806086	0.922212	0.867446	1.08896	1.44981	1.45645	0.691727	1.1044	1.12989	0.737537	0.935643	0.791688	0.836056	0.747168	0.687351	0.590916	0.979156	0.857128	1.58322	0.882283	1.02672	0.756852	0.810223	0.479938	0.850893	0.864257	1.44992	1.1126	0.743073	0.804607	0.899166	0.893323	0.882203	1.01087	0.984449	1.07015	1.27228	1.65736	1.01801	1.34099	1.39187	1.441	0.884125	0.8555	0.832333	0.764335	0.873124
P09172	DBH	Dopamine beta-hydroxylase	0.768344	1.26095	1.61626	1.08193	0.964661	1.73148	0.782203	0.932911	0.869125	1.45755	0.717033	1.29409	1.04706	1.24366	1.03593	1.21568	0.840926	1.32085	1.96355	1.39965	1.24628	1.17626	0.932576	0.852758	1.06891	1.93466	1.18653	1.07933	1.60238	1.09967	1.19548	0.980793	1.24778	0.47774	0.602727	1.26395	1.15575	0.860932	1.79893	1.17177	1.1635	1.11963	0.851094	0.928282	0.973328	0.730515	0.889173
Q07954	LRP1	Prolow-density lipoprotein receptor-related protein 1	1.0161	0.801583	1.08984	1.03347	1.20037	1.29397	1.13463	1.60328	1.16979	1.09436	0.814513	1.13862	1.24649	1.3123	1.42354	1.25166	1.35453	1.01986	0.991364	1.21444	1.36066	1.1108	1.19422	1.08414	0.831136	1.29474	1.23031	0.786028	0.798059	1.02012	1.1601	0.946803	1.11969	1.07041	0.975582	0.907228	0.981122	1.27177	1.14219	1.00064	0.988721	0.963304	0.963439	1.12895	1.02717	0.921832	1.02726
Q86VB7	CD163	Scavenger receptor cysteine-rich type 1 protein M130	0.650275	0.545847	0.693606	0.824007	0.652153	0.542349	0.922317	0.661405	0.82307	0.649962	0.528848	1.0402	0.734896	0.837361	0.555504	1.03156	0.841861	0.70307	1.02703	0.512792	0.423804	0.697228	0.56066	0.676414	0.636426	0.643119	0.868052	0.612682	0.459174	0.804954	0.929126	0.744887	1.16326	1.08727	0.878528	0.584703	0.628323	0.853366	0.862929	0.934918	0.991448	1.05029	0.766319	0.898345	0.80519	0.707281	0.878228
P00915	CA1	Carbonic anhydrase 1	0.419279	0.703867	0.621437	0.704883	0.737312	0.737718	1.14516	0.685495	0.573511	0.694397	0.744751	0.908419	0.92125	0.802231	1.66175	2.27019	1.70495	2.95054	2.41087	1.48897	1.69752	1.70969	1.99699	0.78912	1.29152	1.05405	1.70015	0.434702	0.630206	2.84066	1.2763	2.65452	1.11339	2.13791	0.917414	0.680742	1.07024	0.873277	0.901646	1.55353	0.708476	0.682819	0.719884	1.04636	0.677225	0.386618	0.443185
Q15166	PON3	Serum paraoxonase/lactonase 3	1.50691	1.31541	1.4967	1.21071	1.69607	1.67119	1.46049	1.21449	1.6622	1.25295	1.09639	1.44208	1.38995	1.24565	1.23083	1.64609	1.33972	1.13656	0.912652	1.30352	1.68495	1.4874	1.17539	1.43261	1.30926	0.717215	1.2163	1.09937	1.12423	1.19194	1.06073	0.904227	1.03342	1.31694	1.26394	1.25842	1.92527	0.952134	1.28005	1.39329	1.41203	1.28792	1.35337	1.44725	1.53694	1.27206	1.29715
P01768	IGHV3-30	Immunoglobulin heavy variable 3-30	1.09696	0.616555	0.501635	0.872032	1.103	1.31488	0.958876	0.835184	0.958296	0.706007	0.589194	0.648259	0.64431	0.998647	0.785461	0.743272	0.670694	0.62984	0.823121	0.597615	1.07052	0.806067	0.453049	0.521672	0.790239	0.480713	0.957692	1.05346	1.31891	1.23077	0.942624	1.29671	0.989609	1.07797	1.14479	0.979371	1.00532	1.09274	0.944416	1.31875	1.22583	1.15632	0.908286	1.01917	0.965436	1.31503	1.21113
P05164	MPO	Myeloperoxidase	0.969745	1.09609	1.58524	0.771855	1.21397	1.451	1.01722	0.815175	1.07762	1.05435	0.890429	1.46588	0.655738	0.674317	1.90906	1.77984	1.11862	0.918781	0.703839	1.11633	1.33775	1.01739	1.59639	0.796721	1.78568	1.10578	0.73224	0.901108	0.649036	0.80121	1.48235	0.859174	1.62854	1.11917	0.772959	1.02951	0.84918	1.02689	0.963336	1.02886	1.12935	1.12973	0.855595	0.866566	0.608886	1.05517	0.729549
P04180	LCAT	Phosphatidylcholine-sterol acyltransferase	0.967313	1.11583	1.18497	1.22978	1.38539	0.973234	1.39048	0.988101	1.19404	1.16177	0.83964	1.57236	1.06676	1.07454	0.89119	1.14301	1.2785	0.922391	0.943813	1.4887	1.07496	1.29955	1.1433	0.887534	1.21565	1.00886	0.827091	0.939031	0.865141	0.98624	1.44905	0.654989	1.48206	1.07803	0.9387	1.38885	1.25313	1.03615	1.06027	1.02145	1.07286	1.10143	1.07344	1.25188	1.26863	0.805077	1.0095
P15144	ANPEP	Aminopeptidase N	0.745095	0.713224	0.807223	1.00905	1.11758	0.987194	1.19928	0.962898	0.934347	0.832444	1.01738	1.59751	1.64824	1.40013	1.20361	1.37445	0.852015	1.13994	1.38319	1.05821	0.985642	1.31593	0.721721	1.34422	0.882117	0.793936	1.36327	0.923947	0.786665	0.880642	1.19886	0.706195	1.13581	1.11299	0.89453	1.16855	1.24539	0.848115	1.05523	0.908453	0.921651	0.897969	0.82445	1.01235	0.787298	0.787311	1.02437
Q9HDC9	APMAP	Adipocyte plasma membrane-associated protein	0.886492	0.811061	0.917079	1.17857	0.824514	0.609788	1.31295	0.772423	0.885661	1.38748	1.41289	1.18621	1.07681	1.24461	1.03861	1.32684	1.02512	0.884661	1.18542	0.98239	0.967227	1.11121	0.865942	1.07547	0.565258	0.80783	1.16814	0.750318	0.505606	1.02485	0.85444	0.629456	0.860772	1.1436	0.925614	1.2883	1.23672	0.879644	1.52168	0.741362	0.717928	0.591786	0.982905	1.08652	1.02292	0.748624	0.764644
Q86YZ3	HRNR	Hornerin	0.472989	1.42274	1.48535	1.88692	1.69628	1.10444	1.44	1.49739	1.23034	1.75418	0.367089	2.92876	0.820574	0.816986	1.26013	2.62005	2.26211	0.9642	1.50776	1.08043	1.18667	1.22087	5.70293	0.368421	1.92522	0.614646	0.699761	1.04696	0.713085	0.951981	2.3562	0.361478	3.10026	0.926132	0.693407	0.66866	1.02273	2.63233	1.49156	1.02148	1.05012	0.809069	1.13109	0.860674	0.891386	1.22046	1.62342
P01780	IGHV3-7	Immunoglobulin heavy variable 3-7	1.07626	1.09167	0.806275	1.47578	1.25017	1.24005	0.920902	1.02801	1.07029	0.969594	0.808121	1.33434	1.09832	1.00175	0.840325	1.18363	1.14066	0.947819	1.05158	0.73598	1.09738	1.2461	0.832367	0.818158	1.19171	0.919625	1.92728	1.0365	1.02673	1.06176	0.969807	0.552359	0.997047	1.08563	0.994068	0.883546	0.936638	1.2185	0.839529	1.44649	1.40294	1.32515	0.790391	0.916471	0.836818	1.00924	1.06726
P01599	IGKV1-17	Immunoglobulin kappa variable 1-17	1.00807	0.986027	0.602185	0.871422	0.898176	1.90322	0.787657	0.536244	0.913014	0.778816	0.403552	1.28416	0.752727	0.909821	0.731668	1.32316	1.28186	0.659075	0.61078	0.507761	0.995905	0.755756	0.708223	0.59804	0.853652	0.841469	1.11904	0.899279	0.655835	1.35392	1.59304	0.361373	1.68957	0.978562	0.73345	0.892675	0.889113	0.938826	0.647689	1.16522	1.19535	1.13556	1.06579	1.1668	0.864331	0.835785	0.85495
P18206	VCL	Vinculin	1.06962	1.72124	1.2646	0.465149	1.10349	1.12156	0.932533	0.892665	0.956904	0.762623	0.97096	0.983138	0.892887	1.1391	0.985856	0.87313	0.745979	0.882404	0.418208	1.08998	1.0407	0.90621	1.27168	0.698443	0.845643	1.0265	1.08502	0.870176	0.886836	0.987394	0.930922	0.643731	0.941936	0.857056	0.871927	0.866162	0.86069	1.45664	1.1531	0.946667	0.981421	0.881967	0.743192	0.734284	0.512599	1.16873	0.933526
A0A0B4J1Y9	IGHV3-72	Immunoglobulin heavy variable 3-72	1.12253	1.25253	1.24392	1.49444	1.57667	2.1238	1.07191	1.28928	1.36422	1.1664	1.3932	1.04719	1.28232	1.32292	1.0673	0.920065	1.21598	1.1217	1.16078	1.58461	1.69823	1.26846	1.03245	0.792456	1.49913	1.13509	1.74319	0.918012	0.968665	1.02315	0.832663	0.647518	0.854033	0.995301	0.964974	0.708373	0.777855	1.34553	0.843462	1.27368	1.29308	1.15526	0.859826	0.979588	0.926451	0.938474	0.927776
P07737	PFN1	Profilin-1	0.977648	1.00553	1.00541	0.873566	1.8683	0.921665	1.14437	0.863748	1.14065	0.639234	0.647787	0.705756	0.501509	0.579779	2.41887	1.09948	1.47331	1.01871	1.18248	1.20939	1.27748	0.941712	0.749355	0.363179	1.27164	0.527386	0.56499	0.672897	0.546718	0.793194	0.987984	1.05542	0.901919	0.789948	0.778719	0.423642	0.627364	1.31985	0.709035	0.638802	0.82297	0.615875	1.05945	0.715881	0.633232	1.99799	0.744145
O00533	CHL1	Neural cell adhesion molecule L1-like protein	0.955215	1.10683	1.27352	0.745346	1.07934	1.41952	1.23423	1.30663	1.21676	1.45091	0.846643	1.34013	1.21112	1.60457	1.0735	1.38658	1.35996	1.31063	0.784066	1.09932	1.13356	1.16636	1.10424	1.27547	0.977376	0.940695	1.105	1.19191	0.937219	1.18078	0.952163	0.716583	0.843178	0.970774	0.945446	1.07508	1.1431	1.04454	1.12813	1.26273	1.15188	1.08894	1.1769	1.43226	1.54522	1.09419	1.13724
P0DP04	IGHV3-43D	Immunoglobulin heavy variable 3-43D	1.17031	0.625504	0.727579	1.05547	1.32463	1.45951	0.833743	1.34826	1.02941	0.859167	1.17823	0.882284	0.724828	0.882319	1.18695	0.874226	0.658796	1.07515	0.915902	0.790828	1.08625	1.05749	0.566484	0.518277	0.840893	0.528546	1.31087	1.45423	1.28568	1.35554	1.0855	1.18383	1.07962	1.14431	1.23116	0.958238	0.86608	1.03254	0.980288	1.46999	1.45001	1.33523	0.950692	1.02741	1.04344	1.15948	1.09936
P22352	GPX3	Glutathione peroxidase 3	0.842364	1.27106	1.30514	1.27946	1.07018	1.06087	1.25496	0.875907	1.28239	1.68075	1.24112	1.96108	1.01703	1.11928	1.23774	1.28503	1.26634	0.972909	1.05021	1.10424	1.3801	1.28276	1.24426	1.452	1.25846	0.877261	1.61484	0.72926	0.696923	0.923466	1.34489	0.827192	1.14615	0.910909	0.917186	1.08606	0.984357	0.953925	1.0342	1.0571	1.14206	1.02884	0.794654	0.784867	0.761759	0.807313	0.831902
P01764	IGHV3-23	Immunoglobulin heavy variable 3-23	NA	NA	NA	NA	NA	NA	NA	NA	1.05056	0.989671	0.87415	NA	0.771429	0.846429	0.87415	NA	1.19663	0.769953	NA	NA	NA	NA	NA	0.510714	NA	NA	1.92857	NA	NA	NA	NA	NA	NA	0.701779	0.793071	0.803571	1.43571	NA	NA	1.02629	0.873239	0.804695	0.727488	1.03318	1.00948	NA	NA
P49747	COMP	Cartilage oligomeric matrix protein	0.375393	0.367107	0.423397	0.874119	0.518222	0.358311	0.853816	0.687796	1.07353	0.568517	0.384384	1.43607	0.682243	1.07418	0.403474	1.33904	1.08925	0.502157	0.841348	0.416723	0.37517	0.579129	0.38946	0.515187	0.504097	0.292408	0.553738	0.915912	0.535864	0.831152	1.28653	0.508562	1.55251	1.03626	0.969574	0.495327	0.898364	0.828031	0.856094	0.64172	0.640083	0.85642	0.83794	0.520854	0.334171	0.597097	1.06184
A0A0A0MS15	IGHV3-49	Immunoglobulin heavy variable 3-49	1.37844	0.820773	1.14466	1.41562	1.63992	2.01194	1.48442	1.45822	1.17198	1.34533	1.80599	0.986736	1.18372	1.77686	1.10721	1.02061	1.45836	1.59319	1.42462	1.50898	1.60081	0.947414	1.10556	1.20107	2.24727	2.02458	1.22362	1.05476	1.1138	0.819196	0.810597	0.847344	0.766921	0.674735	0.661595	0.885877	1.08827	1.72637	0.721477	1.61158	1.60495	1.38153	0.582474	0.690103	0.671954	0.958205	0.949568
P67936	TPM4	Tropomyosin alpha-4 chain	0.633714	0.500787	0.543766	0.98017	0.88485	0.483323	0.477116	0.574571	0.530019	0.382982	0.393859	0.643286	0.395559	0.515109	0.419814	0.599496	0.659565	0.469113	0.761503	0.509903	0.779045	0.407404	0.417742	0.329682	0.632886	0.559166	0.432689	0.56662	0.589296	0.68925	0.725731	0.625363	0.898469	0.696587	0.579865	0.47945	0.589074	0.905778	0.55943	0.575034	0.725983	0.512299	1.05284	0.488334	0.348468	2.06104	1.23225
Q9NQ79	CRTAC1	Cartilage acidic protein 1	0.896882	1.04998	1.33244	1.08941	1.81089	1.69047	1.87493	2.113	1.4978	1.15442	1.17209	1.95602	1.26303	1.42775	0.938957	1.51809	1.14574	1.13903	1.5262	1.60703	1.83039	2.09642	0.825897	1.06853	1.03679	0.803197	1.21898	1.22586	0.817086	1.07193	1.33148	0.809487	1.22225	1.33068	1.17985	1.186	1.21877	1.17092	1.56994	1.12582	1.03067	0.999394	1.33494	1.1858	1.24714	0.84919	0.689228
P04406	GAPDH	Glyceraldehyde-3-phosphate dehydrogenase	0.589054	1.21956	1.1367	0.530775	1.08313	0.690535	0.706494	0.581818	0.707128	0.901611	0.910855	1.22622	0.949349	1.10709	2.92821	2.3204	1.07826	2.0838	0.905775	0.857613	0.777284	0.699072	1.56328	0.930825	0.844527	0.778604	1.02489	0.54898	0.575706	1.2029	1.65587	0.927482	1.4255	0.858124	0.842585	0.735456	0.783792	1.64412	1.04447	1.08729	0.949499	0.858293	0.847538	0.918475	0.811011	0.951654	0.77848
A0A087WW87	IGKV2-40	Immunoglobulin kappa variable 2-40	0.939381	1.72658	1.04488	1.37398	1.92903	2.03773	1.07855	1.29586	1.26509	1.0468	1.13918	0.999517	1.07605	1.28526	1.15343	1.13045	1.06664	1.13869	1.20152	1.07397	1.49359	1.34723	0.862885	0.877033	1.32973	0.899593	1.70514	0.854405	0.720457	0.986393	0.813963	0.777842	0.845778	0.823994	0.873243	0.805897	0.799125	1.19	0.882299	1.35062	1.35691	1.19607	0.603562	0.68799	0.592589	0.999899	0.96946
P01619	IGKV3-20	Immunoglobulin kappa variable 3-20	0.8379	0.779944	0.76071	0.935339	1.35595	1.25764	0.725077	0.917638	0.871613	0.942891	0.806189	1.2936	0.953578	1.15522	0.829291	1.14029	1.05194	0.86857	0.718365	0.843078	0.799822	1.13502	0.652325	0.840522	1.02758	1.08209	1.4324	0.752374	0.79448	0.839369	0.95807	0.40038	1.02958	0.724341	0.601647	0.635894	0.774694	0.947357	0.666947	0.893017	0.864677	0.816995	0.720286	0.813279	0.651499	0.522105	0.610175
P02655	APOC2	Apolipoprotein C-II	1.04657	0.880573	0.850233	1.03261	1.21334	0.610842	0.968887	0.657733	0.95304	0.831691	0.977014	0.817778	1.93852	0.990803	0.541498	0.527133	0.72098	0.75846	0.798126	1.16471	0.83866	0.79452	0.874811	0.686892	0.413475	0.650908	1.09073	0.619099	0.713971	0.883985	1.25025	1.12387	1.36143	0.732256	0.808025	0.776688	0.850177	0.844041	0.748121	0.973144	1.02668	1.43433	1.03992	1.00995	1.70789	1.00836	0.828473
A0A0C4DH31	IGHV1-18	Immunoglobulin heavy variable 1-18	1.38403	0.696602	0.694175	1.57778	0.760784	0.862745	1.11252	1.20523	1.20084	1.21223	1.08191	1.17268	1.06246	0.964643	0.760193	0.998692	1.37054	1.00182	1.34944	0.233333	0.77451	0.824089	0.854369	0.813789	0.871632	1.07605	1.20094	0.709192	1.72624	2.05703	0.958399	0.783098	1.0068	0.83713	0.788535	0.778433	1.08014	1.12136	1.27184	0.964578	1.11626	1.05752	0.746355	0.877828	0.973605	1.22686	1.00759
P40197	GP5	Platelet glycoprotein V	1.52904	1.10929	1.30396	1.81718	0.973942	0.74324	1.31242	0.842355	1.52932	1.28175	1.12828	1.36056	1.13225	0.925648	1.14217	1.35828	1.52468	1.41773	1.02388	0.57621	0.72645	0.99757	1.22678	0.606218	1.00232	1.16359	0.687694	0.928966	1.10817	1.01531	1.20351	0.86766	1.3071	1.12633	0.889111	0.90272	1.03925	1.06276	1.04725	0.939397	1.01298	0.833167	1.5096	1.43239	1.42095	1.202	1.23716
A0A075B6K4	IGLV3-10	Immunoglobulin lambda variable 3-10	0.589062	0.643581	0.837477	0.72842	0.449856	0.690924	0.856635	1.02612	0.648261	0.569821	0.792744	0.740447	0.676529	0.700308	0.632923	0.773907	0.654124	0.608033	0.660044	0.634895	0.525866	0.689131	0.692793	0.593543	0.558213	0.565483	1.21411	0.918024	0.729307	0.706383	0.712716	0.743648	0.744188	0.893032	0.914172	0.757718	1.12904	1.3029	1.10911	1.2599	1.18416	1.22737	0.65033	0.697828	0.57244	0.924692	1.00034
A0A0B4J1X5	IGHV3-74	Immunoglobulin heavy variable 3-74	1.06617	1.30037	1.42214	1.65785	2.19316	2.35331	1.04115	0.901122	1.41916	1.34628	1.2469	1.66298	1.45795	1.14511	1.5323	1.57908	1.76713	1.33526	1.67004	1.39111	1.81717	1.68255	0.994643	0.917045	1.54925	1.20404	1.8852	1.06629	0.727361	1.26557	1.37142	0.635955	1.40149	0.973332	0.806017	0.86036	1.00457	1.14113	0.846238	1.32863	1.32946	1.23397	0.811558	1.01114	0.885479	0.802484	0.977085
P06331	IGHV4-34	Immunoglobulin heavy variable 4-34	0.879212	0.835251	0.635783	1.39031	1.26497	1.19816	0.801925	0.806306	0.886425	0.992818	0.655086	1.21153	0.79334	1.04109	0.991155	1.10021	1.15999	0.984031	0.796585	0.796776	1.29283	1.07902	0.882589	0.757104	1.10748	0.590682	1.19417	0.834171	0.798452	0.849236	1.16408	0.824213	1.20831	0.853902	0.845428	0.926915	1.05148	1.09307	0.965861	1.06244	1.07219	1.00236	0.757334	0.91541	0.871084	0.630277	0.744959
P02776	PF4	Platelet factor 4	1.14622	1.47755	1.51315	1.38838	1.84418	1.12079	1.56309	1.3552	1.33911	1.24314	1.65585	1.20453	1.23127	1.13574	1.0594	1.02034	1.562	0.92099	1.1545	1.21364	1.37854	1.28753	1.10154	0.875337	1.07598	0.814946	1.01222	1.26182	0.846918	0.889407	0.936184	2.39626	1.14336	0.871741	1.09907	1.05462	1.16258	0.911854	1.06392	1.00988	1.10249	0.93285	1.05352	1.21892	0.877529	0.770728	0.695301
P14625	HSP90B1	Endoplasmin	0.726346	0.945919	0.964618	0.939848	1.02822	1.41026	1.15851	0.786233	0.984646	1.34906	0.726398	0.892857	0.931698	1.24366	1.03231	1.04929	1.22835	1.24328	1.03865	1.0694	1.56738	1.3226	0.830254	1.04182	1.48484	0.527553	1.35127	0.906233	0.745962	0.789908	1.04741	0.675439	1.05368	1.20717	1.22654	1.03485	0.939783	1.07692	0.970328	1.11669	1.05353	1.07712	0.919374	0.903712	1.02301	0.810754	0.768448
P24821	TNC	Tenascin	0.78673	0.943675	1.22992	1.29734	0.914789	1.01306	0.89755	1.03641	1.22706	1.09047	0.487107	0.851485	1.16914	1.33109	0.747381	1.04119	0.942725	0.945517	1.24794	1.0653	1.06464	1.14189	0.919668	1.14707	1.12555	0.794629	1.50953	0.983664	0.821485	1.09531	0.878812	0.706535	0.981782	1.06135	1.05338	1.29902	1.31575	1.29701	1.34995	1.27953	1.14007	1.18764	1.03849	1.05162	1.03872	1.35876	1.12475
P55058	PLTP	Phospholipid transfer protein	0.547023	0.940048	1.00666	1.40874	1.16689	1.07755	1.56136	1.5729	1.12834	1.79432	1.27854	1.26212	0.699402	0.864407	1.37631	1.10512	1.15181	1.75245	1.70517	1.18439	1.15753	1.69762	0.892625	0.707129	1.35583	0.501751	0.689681	1.00301	0.768323	0.780127	0.861165	0.432058	0.902713	0.953568	0.807756	0.645065	0.94342	0.864393	1.04631	1.24954	1.22329	1.24788	1.02322	1.26109	1.22536	0.805269	0.957089
P09486	SPARC	SPARC	0.904762	1.61838	1.6203	1.05579	1.29615	0.83986	1.12819	0.71967	1.12958	1.3625	1.18036	1.08447	1.37461	1.10327	1.25315	0.952072	1.33039	1.29694	0.882317	1.12203	1.2465	1.17351	1.64472	0.881283	1.31726	0.85843	0.955497	1.1581	0.862291	0.881338	0.945681	0.8664	1.12012	1.0257	0.991901	1.27683	1.2572	1.04883	1.22743	1.00142	1.11976	0.985288	1.09098	1.11882	1.03255	0.820266	0.810076
P35542	SAA4	Serum amyloid A-4 protein	1.08849	0.645372	0.866736	0.898347	0.881218	0.671141	0.7781	0.754751	0.792447	0.922703	0.419289	0.655458	0.717087	0.853056	0.889423	0.558623	1.00617	0.697629	0.989405	1.04194	1.11123	0.720028	1.15978	0.970752	1.1459	0.740199	1.18381	0.763246	0.766571	1.16485	0.666731	0.596046	0.861282	0.688383	0.656813	0.814831	0.813108	0.675062	0.991123	0.857952	0.815672	0.858421	0.781914	0.759955	0.726633	0.738517	0.756347
P33151	CDH5	Cadherin-5	0.916723	1.02745	0.915608	1.10449	0.949498	0.882457	1.32832	0.787037	1.31819	1.23259	0.490108	1.21476	1.05472	1.11854	0.718016	1.42086	0.887228	1.23893	1.35277	0.950236	1.22504	0.861626	0.887818	1.02567	0.786908	0.762779	1.21702	1.11098	0.89218	0.948037	1.24415	0.74139	1.33338	1.03909	1.05471	0.962567	1.40829	0.884188	0.98049	1.01462	0.994684	1.01166	0.970506	1.04411	0.955173	0.878147	0.870629
A0A0C4DH67	IGKV1-8	Immunoglobulin kappa variable 1-8	1.0476	1.65019	1.29344	1.46024	2.32841	2.55305	1.22432	1.45391	1.58808	1.50478	1.07028	1.62091	1.45921	1.81912	1.2272	1.14515	1.44849	1.30389	1.3456	2.21239	2.47829	1.25241	1.23086	1.35948	1.54728	1.61021	3.88053	0.832124	1.01267	1.0668	1.19801	0.691887	1.11309	0.948172	0.767806	1.00321	1.00947	1.18352	0.802417	1.02317	0.940051	0.832696	0.749298	0.774782	0.83902	0.873466	1.03639
P02741	CRP	C-reactive protein	0.175492	0.166246	0.269636	0.428496	0.233247	0.0984025	0.227281	0.596554	0.154808	0.494445	0.92768	0.243083	0.680253	0.391517	5.71231	0.522038	2.11111	0.609111	1.36255	1.65064	0.294238	0.256546	1.12101	2.6374	4.94466	0.412491	10.283	0.246848	0.239642	0.323988	0.403403	2.05954	0.515045	0.108668	0.250158	0.199064	0.246819	0.0919492	0.175195	0.383241	0.397421	0.342042	0.233467	0.34427	0.419276	0.235238	0.185453
P14543	NID1	Nidogen-1	0.692639	0.535076	0.665795	0.876176	0.969595	0.805842	0.842887	0.735279	0.611141	0.976851	0.579775	1.04388	0.831587	0.812874	0.896204	1.07155	0.573824	0.981965	0.720654	0.770649	0.812305	0.6037	0.786057	0.602545	0.549244	0.578072	0.795659	0.921834	0.939945	1.10902	1.15001	0.587169	1.21488	0.589508	0.83775	0.990644	1.13436	1.07451	0.967756	1.23984	1.08883	1.23122	0.787204	0.900789	0.736189	0.976688	1.05164
P13646	KRT13	Keratin, type I cytoskeletal 13	NA	NA	NA	NA	NA	NA	NA	NA	NA	NA	NA	NA	NA	NA	NA	NA	NA	NA	NA	NA	NA	NA	NA	NA	NA	NA	NA	NA	NA	NA	NA	NA	NA	NA	NA	NA	NA	NA	NA	NA	NA	NA	NA	NA	NA	NA	NA
O95445	APOM	Apolipoprotein M	0.919943	0.745564	1.02321	1.30836	0.912022	0.903961	1.0307	0.766525	0.783268	0.86443	0.847557	1.17862	0.909098	0.82491	0.780656	0.956182	0.854099	0.652245	1.1273	1.03978	0.897336	0.887241	0.868744	0.783575	0.620022	0.717071	0.592245	1.02823	0.91023	1.13509	1.23992	0.767867	1.10747	1.15433	0.8737	0.878084	1.22311	0.793054	1.09987	1.10101	1.01577	1.211	1.21169	1.00696	1.07574	1.03818	1.18847
Q04695	KRT17	Keratin, type I cytoskeletal 17	NA	NA	NA	NA	NA	NA	1.12548	0.787645	1.27759	NA	NA	NA	NA	NA	NA	NA	2.51034	NA	NA	NA	NA	0.799228	NA	NA	5.30116	NA	NA	3.61197	NA	NA	NA	NA	NA	3.15	0.708621	NA	NA	NA	NA	NA	NA	NA	NA	NA	NA	NA	NA
Q14766	LTBP1	Latent-transforming growth factor beta-binding protein 1	1.43963	0.895268	0.888328	1.63352	1.29485	1.15464	1.72714	0.937781	1.27412	0.888252	1.00704	1.02332	1.62808	1.25189	1.00141	1.21183	1.15104	1.0745	0.95452	1.30378	1.64055	1.53073	0.730599	0.87358	1.30285	0.925061	1.00047	1.47901	1.19702	1.18301	1.06441	1.09078	1.58245	1.51849	1.23715	1.3402	1.54664	0.886435	0.935647	1.29226	1.03438	1.13467	1.28049	1.42653	1.33274	1.1696	1.24361
P32119	PRDX2	Peroxiredoxin-2	0.558098	0.6298	0.588149	0.716329	0.753623	0.618466	1.31942	0.672358	0.538317	0.426436	0.901028	0.858117	0.75922	0.722917	1.19511	2.31727	0.974964	1.88083	2.84742	2.16455	1.84913	1.7065	1.63733	0.69814	1.30064	1.33015	1.48666	0.48316	0.701844	3.179	1.49818	2.04775	1.34455	2.82627	1.00135	0.653935	1.10076	0.783965	1.07163	1.18732	0.5773	0.526797	0.719972	1.03923	0.61873	0.398708	0.465856
Q8NBP7	PCSK9	Proprotein convertase subtilisin/kexin type 9	0.456202	0.414457	0.524155	0.493151	0.770279	0.673483	0.643852	0.466712	1.10792	1.11329	1.27284	0.919491	0.972639	0.974782	1.63993	0.848047	1.12451	0.932555	0.430844	0.751193	0.882754	0.743376	0.449328	0.811604	0.578295	0.271219	1.42179	0.66627	0.364527	0.73531	0.589035	0.64537	0.796676	0.587512	0.69767	0.78655	0.828416	0.746458	1.06357	0.955477	1.02116	0.960547	0.841209	0.920196	0.617459	0.725237	0.657007
Q92820	GGH	Gamma-glutamyl hydrolase	1.05489	0.989524	0.893692	0.851305	0.735294	0.915686	0.84739	0.675559	1.32372	0.772752	1.12171	1.42687	0.897045	0.948978	1.54435	1.15977	1.51882	0.885571	0.839242	0.921078	1.16422	0.792025	0.982686	0.726409	0.897017	1.22685	1.1571	0.582329	1.16466	1.06779	1.65842	0.79703	1.7896	0.887332	0.84776	0.71925	1.03202	0.700596	0.934054	0.992312	1.01502	1.19828	0.853135	0.958088	0.877035	0.559057	0.7708
Q92496	CFHR4	Complement factor H-related protein 4	0.936508	0.698682	0.838041	1.11175	1.20228	1.33433	1.28725	0.94921	1.01541	0.688917	1.41603	1.44234	1.66033	1.37686	1.37688	1.66021	0.883611	0.678841	1.44544	1.45798	1.60984	0.991535	0.923258	2.17727	2.5395	0.825167	1.5405	0.870767	1.47435	0.731769	1.42138	0.686418	1.40839	1.1815	1.03523	1.29256	1.80661	0.801789	0.997646	0.685139	0.715365	0.789673	1.29814	1.10663	1.76398	0.54432	0.606742
A0A0B4J1V1	IGHV3-21	Immunoglobulin heavy variable 3-21	NA	NA	NA	1.76006	NA	NA	NA	NA	1.42055	NA	1.47384	NA	NA	NA	1.07122	NA	1.31661	NA	1.68852	NA	NA	NA	NA	NA	NA	NA	NA	NA	NA	NA	NA	NA	NA	1.08124	1.31541	NA	NA	NA	NA	NA	NA	NA	0.671683	0.794802	0.589603	1.20668	1.11297
P14780	MMP9	Matrix metalloproteinase-9	1.12839	2.02547	2.29439	1.67518	1.08155	1.57624	1.30641	0.890511	1.70829	1.22008	0.892943	1.30606	1.87052	1.44201	2.73864	2.14539	1.82503	1.32778	0.928832	1.8848	2.60313	1.09287	1.88954	1.22691	1.89253	0.769308	0.957824	1.05638	0.715145	0.557673	2.20896	0.906585	2.06181	1.41733	0.903307	1.15985	0.775622	1.23439	1.37056	1.5078	1.47789	1.31426	1.73256	1.21488	1.06698	0.75336	0.799267
Q6EMK4	VASN	Vasorin	0.652289	0.802352	0.755514	1.45134	1.19687	0.815338	1.25476	0.809175	1.06116	1.16325	0.602861	1.69929	0.880741	0.956446	0.858571	1.28578	1.45933	1.20958	1.18858	1.02137	0.99752	1.20156	0.719597	0.667723	1.24573	0.744058	0.783022	0.834065	0.470511	0.721611	1.31871	0.627578	1.45322	0.837574	0.771651	0.766075	0.884067	0.768011	0.910943	0.952411	1.00756	1.01072	0.88749	1.01166	0.843512	0.643098	0.708754
P00488	F13A1	Coagulation factor XIII A chain	1.77437	1.36311	1.27256	1.66991	1.77298	1.86386	1.54768	0.997405	1.52189	1.54681	1.94293	1.91262	1.18702	1.1648	0.703432	1.35949	1.03127	0.971959	1.09367	2.44006	1.52917	1.05437	0.975152	0.914482	1.07915	1.40838	0.758152	1.29376	0.971491	1.18226	0.987802	0.656463	1.15447	1.1904	1.26946	0.753357	1.18302	1.50412	1.28902	1.37622	1.35592	1.32671	0.987303	1.19546	1.05562	1.10918	0.934842
A0A0C4DH72	IGKV1-6	Immunoglobulin kappa variable 1-6	1.03635	1.53903	1.34453	1.17336	1.67692	1.64615	1.41083	1.40147	1.54488	1.51564	1.27498	1.35611	1.42388	1.68274	1.44853	1.31252	1.55704	1.12869	1.22605	3.43077	2.50769	1.76845	1.26685	1.40424	1.7179	1.31564	2.64711	1.01357	0.810139	0.788618	1.62906	0.585371	1.34188	0.955046	0.898509	0.975465	1.083	0.957045	0.977572	0.912458	0.820646	0.733618	0.749535	0.811855	0.813546	0.767375	0.8159
P80748	IGLV3-21	Immunoglobulin lambda variable 3-21	NA	NA	NA	NA	NA	NA	1.58031	0.64076	0.753825	NA	0.765152	0.418508	2.97959	1.01749	0.666667	0.380525	0.926565	NA	NA	NA	NA	0.761658	NA	5.6793	0.552677	NA	7.22157	0.474957	NA	NA	0.587707	1.58909	0.651934	0.815855	1.58108	5.05539	0.597668	NA	NA	NA	NA	NA	NA	NA	NA	0.62766	0.595745
Q15113	PCOLCE	Procollagen C-endopeptidase enhancer 1	1.24233	1.25644	1.18506	1.14785	1.84305	1.15695	1.23436	1.04139	1.56243	1.52438	1.46549	1.33013	1.74678	1.89412	1.05687	1.18839	1.4189	1.81455	1.10865	1.40829	1.44385	1.33968	1.32745	1.18478	1.01302	1.07376	1.48833	1.02254	0.941445	1.36806	1.2557	1.09865	1.19551	2.39207	2.03967	1.02415	1.23148	1.33333	1.31126	1.16387	0.952838	1.13989	1.11529	1.14964	0.853371	1.29332	1.27076
P22891	PROZ	Vitamin K-dependent protein Z	0.641623	1.05767	1.64038	1.62275	1.31363	0.94717	0.828374	0.713479	1.57765	0.612042	1.12039	1.93448	1.29704	1.65813	0.771134	1.3823	0.601531	0.817919	0.651047	1.59539	1.58532	1.1181	0.848061	1.31338	0.78454	1.14858	1.84408	0.961308	1.15265	0.923275	0.888613	0.516892	0.801511	0.768598	0.728031	0.673366	1.14024	0.810301	0.813255	1.26985	1.08304	0.997013	1.6179	1.70847	1.80392	1.02031	1.10032
A2NJV5	IGKV2-29	Immunoglobulin kappa variable 2-29	0.563486	0.727979	0.361598	0.996931	1.5472	0.852818	0.581731	1.85742	0.889826	0.650788	1.05057	0.340368	0.387553	0.505168	0.389534	0.547418	1.08446	0.624004	0.633853	0.57692	1.23093	0.813852	0.22191	0.264715	0.712816	0.432297	0.654281	0.764348	0.444583	1.04024	0.370354	0.839382	0.39886	1.04985	1.28151	0.493635	0.439615	0.879507	0.780841	1.55885	1.69722	1.62095	0.640984	0.704036	0.620909	1.16546	1.20735
A0A0B4J1V6	IGHV3-73	Immunoglobulin heavy variable 3-73	0.796776	0.745413	0.771837	1.33574	1.4819	1.56842	1.37385	0.762092	1.61365	0.536663	0.637338	1.65327	0.861233	0.788808	1.50043	1.22694	1.51189	0.740899	0.773089	1.37651	1.18906	1.5818	0.715359	0.660097	1.41358	0.859961	1.08167	1.08843	0.686799	1.65123	1.31761	1.79337	1.32999	1.13305	0.951255	0.81395	1.28013	1.17664	0.80736	0.74203	0.84979	0.762334	0.497978	0.599253	0.511166	0.712715	0.836943
P37802	TAGLN2	Transgelin-2	1.42592	1.05058	1.37021	1.06316	2.53715	1.6308	0.947925	0.776038	1.2434	1.00574	0.837195	1.1262	0.59727	0.800843	1.19881	1.16102	2.06145	1.03702	1.48293	2.24149	3.49303	0.77545	1.05114	0.532022	1.77173	0.878602	0.728569	0.669342	0.844084	0.88533	0.994859	1.18345	1.2774	0.941431	0.789726	0.554507	0.777354	0.962757	0.802112	0.864071	1.06153	0.852251	1.2371	0.8422	0.753865	1.18186	0.890359
P18065	IGFBP2	Insulin-like growth factor-binding protein 2	1.41749	1.02379	1.2603	1.10055	0.960364	1.31124	1.06039	1.16411	1.05794	0.76396	1.1379	1.24488	0.788564	0.976123	0.855159	1.35033	1.17671	0.938812	1.21153	0.889539	1.013	0.889799	0.858665	1.42507	0.692596	1.152	1.42319	0.856022	0.538261	1.45914	1.09676	0.737737	1.08382	1.04254	0.858518	0.670751	1.00063	1.29226	1.24609	0.852079	0.766931	0.81901	0.810304	0.860186	0.987803	1.06315	1.61568
P01763	IGHV3-48	Immunoglobulin heavy variable 3-48	NA	NA	NA	1.63586	1.99247	1.65964	NA	NA	NA	1.5495	1.0876	0.942363	NA	NA	0.955851	0.897214	NA	1.36139	1.07238	1.92169	1.55271	NA	NA	NA	NA	NA	NA	NA	NA	NA	0.552354	0.862632	0.684918	NA	NA	NA	NA	NA	NA	1.42574	1.05941	0.888614	0.57027	0.51982	0.48018	NA	NA
P06312	IGKV4-1	Immunoglobulin kappa variable 4-1	0.882351	0.807144	0.715326	0.599094	0.796226	0.852873	0.618888	0.82152	0.707437	0.681181	0.65326	0.585999	0.82463	0.916559	0.711364	0.621352	0.710141	0.654619	0.521935	0.519656	0.472233	0.654369	0.504287	0.678779	0.683849	1.05294	1.44351	0.712066	1.12384	1.11405	0.460025	0.700523	0.581654	0.406505	0.654788	0.682992	0.786108	0.924158	0.769062	0.976125	0.986744	0.82641	0.709941	0.702445	0.481324	0.669672	0.554372
P13591	NCAM1	Neural cell adhesion molecule 1	0.897151	0.908172	1.08446	1.04255	0.973759	1.02995	1.92429	1.09857	1.16875	1.02452	0.883252	1.16811	0.693134	0.809215	1.05829	1.31624	0.9634	1.00087	0.832249	1.09441	1.12265	1.27	0.949899	0.602326	0.73	0.885248	0.607694	1.18857	0.701485	1.07557	1.13228	0.731908	1.14984	1.30103	1.15792	0.724446	0.937374	1.01617	1.21787	1.00867	1.0187	1.00533	1.03744	1.33315	1.11789	0.959781	1.0097
P01767	IGHV3-53	Immunoglobulin heavy variable 3-53	NA	NA	NA	NA	NA	NA	NA	NA	NA	NA	1.21875	NA	NA	NA	1.46094	NA	NA	NA	NA	NA	NA	NA	NA	NA	NA	NA	NA	NA	NA	NA	NA	NA	NA	NA	NA	NA	NA	NA	NA	NA	NA	NA	NA	NA	NA	NA	NA
P69891	HBG1	Hemoglobin subunit gamma-1	0.217126	0.77937	0.879479	1.00375	0.427202	0.420466	0.613402	0.706582	0.968731	0.806557	0.490152	0.624853	0.349673	0.412491	1.87581	0.792403	1.57409	1.60242	0.813233	0.499741	0.548964	1.32415	1.72421	0.286129	0.562847	0.538176	0.618373	0.362807	0.301962	1.25981	0.597468	0.688751	0.542992	2.99019	1.27611	0.52215	0.718228	2.13507	0.755049	0.651476	0.560102	0.555917	0.560219	0.843336	0.583322	0.364553	0.464845
P06702	S100A9	Protein S100-A9	0.322578	0.514638	0.602377	0.709125	1.2347	0.611119	0.768088	0.984345	0.469085	0.694267	0.447246	0.396818	0.519989	0.519942	3.21768	0.780155	1.30599	1.20867	0.861076	1.26924	1.36782	0.669744	1.06965	0.815991	1.17953	0.709766	0.860619	0.479378	0.281797	0.327969	1.10732	1.2025	0.960633	0.850229	1.02523	0.442618	0.491098	0.726296	0.594337	0.653145	0.653075	0.765377	0.334835	0.550738	0.569208	0.669678	0.41583
Q16706	MAN2A1	Alpha-mannosidase 2	0.881356	0.842133	1.02666	1.26215	1.46382	1.75904	1.01881	0.979074	0.832353	1.11026	1.2935	1.51387	0.990796	1.13508	1.40257	1.28946	1.03676	1.37349	1.21292	1.85094	1.3191	1.25723	0.906168	1.12886	1.06254	1.05085	1.36925	0.867153	0.856197	1.17135	1.01336	0.595562	1.17448	1.02978	1.23456	1.24039	1.0915	1.05907	1.11108	1.00669	0.866475	0.857234	0.996631	1.0717	0.954283	0.803053	0.946565
P12955	PEPD	Xaa-Pro dipeptidase	1.19877	1.09423	1.20763	1.44785	1.01356	0.703546	1.13039	0.736986	1.55431	1.5433	1.17399	1.12543	1.37494	1.38138	1.01324	0.811109	1.68608	1.3902	1.3277	0.948358	0.94607	1.0968	1.1091	1.20526	0.854363	1.04839	1.44211	1.00273	0.883619	1.03386	0.772435	0.695892	0.918751	1.00661	0.947342	1.26225	1.26405	1.03081	1.31763	1.07147	1.10559	0.994602	1.00399	1.17877	1.02566	0.928385	1.0737
P01742	IGHV1-69	Immunoglobulin heavy variable 1-69	0.849117	0.431197	0.34599	0.847265	0.970682	1.11039	0.76256	0.461151	0.69548	0.593088	0.478201	0.827417	0.698876	0.684482	0.65118	0.85674	1.05235	0.623129	0.550488	0.595769	0.857809	0.854142	0.573547	0.839047	0.90523	0.457394	0.808128	0.949735	0.659856	0.810617	0.764361	0.484187	0.878347	0.754027	0.623358	0.7427	0.735824	0.749723	0.907302	0.868455	0.852106	0.81747	0.771305	0.78754	0.579164	0.536301	0.59205
P23083	IGHV1-2	Immunoglobulin heavy variable 1-2	0.831815	0.520511	0.67078	0.884868	0.9965	1.04406	0.951326	1.22319	0.973396	0.801796	0.478442	0.900171	0.759943	1.22875	1.02355	0.92137	1.37286	0.516724	0.658144	0.570409	0.795292	0.927948	0.539044	0.900632	0.820967	0.523813	1.06738	0.797315	0.730104	0.789013	1.02939	0.838132	1.06761	0.885761	0.722954	0.929398	0.99527	1.36238	0.85683	1.04453	1.07284	1.03024	1.0824	1.21264	1.18443	0.800317	0.796293
P06310	IGKV2-30	Immunoglobulin kappa variable 2-30	0.491288	0.493048	0.83842	1.07897	0.730528	0.547244	0.767066	0.64672	1.98763	0.38582	0.656369	0.962825	0.62803	0.863313	0.548091	0.823695	0.912608	0.684411	0.991385	0.496266	0.574867	0.878324	0.415395	0.419355	0.905363	0.668336	1.0893	0.601064	0.367345	0.596035	0.514687	0.156897	0.613821	0.586017	0.668107	0.393475	0.468198	0.512038	0.356053	0.625587	0.734959	0.580854	0.460401	0.566598	0.479558	0.367495	0.471686
Q02325	PLGLB1	Plasminogen-like protein B	0.339474	0.409058	0.505392	0.535848	0.459203	0.637571	0.550885	0.402655	0.441249	0.643066	0.385174	0.547479	0.559847	0.584041	0.382267	0.710924	0.416187	0.560572	0.442643	0.502214	0.708096	0.527102	0.488857	0.444397	0.518252	0.288158	0.479202	0.827434	1.13553	1.09605	1.2021	0.837395	0.981513	1.35456	1.28759	1.07428	1.0399	1.27894	1.27714	1.12926	1.05424	1.19617	1.39629	1.25989	1.56578	1.06705	1.20324
P05362	ICAM1	Intercellular adhesion molecule 1	1.05789	1.61279	1.61128	1.78296	1.66921	1.29778	1.12328	0.862766	1.38902	1.04496	1.54517	1.40596	1.32383	1.54866	1.13662	1.30312	1.38849	1.31969	1.69969	1.98921	1.59175	1.07997	1.62247	1.27349	1.24365	1.48186	1.96393	0.737609	0.902474	0.734086	1.38313	0.893847	1.33467	1.13048	1.20474	0.895134	1.13087	0.814034	1.11343	0.917748	0.88631	0.90276	0.992485	1.02097	1.12443	0.838067	0.861538
P08709	F7	Coagulation factor VII	1.64752	1.05322	1.26485	1.25452	NA	NA	1.71097	1.15178	1.41592	1.253	1.06987	1.1046	1.49551	1.41521	0.81239	1.42079	1.42002	1.13446	1.3331	NA	NA	1.67901	1.38366	1.09312	1.26434	2.28571	1.19991	1.06609	1.1646	1.39441	1.22275	0.681787	1.23087	0.857435	0.861019	1.0393	1.01239	0.94802	1.15501	1.1	1.10052	1.18851	1.24078	1.48855	1.59319	0.601337	0.776749
P11597	CETP	Cholesteryl ester transfer protein	1.00061	1.09003	1.68931	1.49839	1.27408	1.22911	2.02326	1.35499	1.02963	1.41164	1.51055	2.51959	1.27063	1.71621	0.918696	1.64264	1.2856	1.01821	1.526	1.26876	1.01517	0.988253	1.40957	2.03526	1.16093	1.10075	1.32867	0.841536	0.966699	0.986145	1.21306	0.678206	1.15389	1.50993	1.11759	0.757719	1.35482	1.41982	1.23814	1.29821	1.25343	1.37284	1.38841	1.46522	1.3144	1.20585	1.18938
P01034	CST3	Cystatin-C	1.14645	1.09591	1.05138	0.977523	0.0208695	0.0208695	1.31626	1.08703	1.04988	1.14543	1.36513	0.896127	0.999663	0.952477	0.916334	1.09132	0.992893	1.55277	1.33606	0.0208695	0.0208695	1.17222	1.35258	0.732053	0.975642	1.12131	1.20425	1.12851	1.29763	1.5184	1.09981	0.984222	1.08941	1.06607	1.23046	1.07718	0.944725	1.20871	1.03841	1.20385	1.04659	0.993117	1.15604	1.16287	1.46713	1.3355	1.30597
P10720	PF4V1	Platelet factor 4 variant	1.0128	0.592932	0.77356	0.796657	NA	NA	0.85115	0.634641	0.904135	1.03746	NA	0.375566	0.61602	0.507019	NA	0.466817	0.772556	0.449532	0.746518	NA	NA	0.711773	1.02749	0.285714	0.585927	0.52628	0.435178	1.3816	1.65094	1.25404	1.3175	0.886124	1.64329	1.02256	1.28759	1.53344	1.06854	1.26309	1.32853	1.11134	1.2539	1.23725	NA	NA	NA	1.22367	1.78932
P01762	IGHV3-11	Immunoglobulin heavy variable 3-11	NA	NA	NA	NA	NA	NA	NA	NA	1.24612	NA	NA	0.419825	NA	NA	NA	0.56414	1.25129	NA	NA	NA	NA	NA	NA	NA	NA	NA	NA	NA	NA	NA	0.26725	1.53013	0.314869	0.724922	1.13547	NA	NA	NA	NA	NA	NA	NA	NA	NA	NA	NA	NA
P14151	SELL	L-selectin	0.554837	0.991086	1.155	0.856995	0.658577	0.579847	0.589548	0.520477	0.728904	1.21609	0.431375	0.556525	0.698547	0.613462	0.63687	0.607989	0.720774	0.539169	0.723922	0.508591	0.641297	0.49618	1.09786	0.566363	0.451559	0.492867	0.726879	1.2717	0.857891	0.745542	0.869078	0.793712	0.842916	1.18107	1.02049	0.986917	1.09817	1.16219	1.0332	1.11247	1.13422	1.1252	0.832573	0.763811	0.963507	0.698731	0.785586
A0A0B4J1X8	IGHV3-43	Immunoglobulin heavy variable 3-43	1.00087	0.53114	0.454225	1.28888	1.29941	0.986726	1.01481	0.896799	1.24707	0.733378	1.28378	1.094	0.852077	1.12025	0.766214	0.981065	0.899229	1.2253	0.643816	0.597775	0.645403	0.995744	0.650358	0.935888	0.960457	0.792767	1.48684	1.46795	0.955103	1.07269	1.03643	1.07598	1.04698	0.948891	1.08789	1.17496	0.830856	1.20414	0.871915	1.64329	1.64396	1.51508	0.734278	0.82198	0.801408	1.27498	1.03613
P19012	KRT15	Keratin, type I cytoskeletal 15	NA	NA	NA	NA	NA	NA	NA	NA	NA	NA	NA	NA	NA	NA	NA	NA	NA	NA	NA	NA	NA	NA	NA	NA	NA	NA	NA	NA	NA	NA	NA	NA	NA	NA	NA	NA	NA	NA	NA	NA	NA	NA	NA	NA	NA	NA	NA
P69892	HBG2	Hemoglobin subunit gamma-2	NA	NA	NA	NA	NA	NA	NA	NA	0.861953	NA	NA	NA	NA	NA	NA	NA	0.771044	NA	NA	NA	NA	NA	NA	NA	NA	NA	NA	NA	NA	NA	NA	NA	NA	0.579125	0.902357	NA	NA	NA	NA	NA	NA	NA	NA	NA	NA	NA	NA
P49908	SELENOP	Selenoprotein P	1.06766	0.783299	1.13726	1.37479	1.11645	1.03659	1.10494	0.760524	1.57099	0.890801	0.763968	1.25151	1.1146	0.937793	0.647899	1.08799	0.823141	0.683917	1.09732	1.18608	1.10173	0.908692	1.00714	0.770289	0.709797	0.80544	0.850488	0.937841	0.811403	1.44125	1.42827	0.900217	1.25823	1.14799	0.943737	1.29023	1.24979	1.14083	1.45438	1.10346	0.985389	1.22092	1.10333	1.10843	0.881803	1.01989	1.13627
P04432	IGKV1D-39	Immunoglobulin kappa variable 1D-39	NA	NA	NA	NA	NA	NA	NA	NA	NA	NA	NA	NA	0.490325	0.80089	NA	NA	NA	NA	NA	NA	NA	NA	NA	0.696207	NA	NA	1.59307	NA	NA	NA	NA	NA	NA	NA	NA	0.684017	0.840364	NA	NA	NA	NA	NA	NA	NA	NA	NA	NA
P08253	MMP2	72 kDa type IV collagenase	1.1465	1.00486	0.861185	0.877089	1.13158	1.19832	1.04323	0.868662	1.65453	NA	2.03306	1.93406	1.01993	1.31707	1.26286	1.31707	1.27756	NA	0.895772	1.13596	0.881007	0.966473	0.794651	0.935438	0.617068	1.28891	1.04464	0.863397	0.744527	1.18956	1.14497	0.875506	1.10831	0.940945	1.04626	0.882991	1.0609	1.09461	0.900088	NA	NA	NA	1.13976	1.22441	1.15256	0.80499	1.12389
A0A075B6K5	IGLV3-9	Immunoglobulin lambda variable 3-9	0.695426	0.470368	0.444643	0.883356	0.603226	0.914385	0.794344	0.526539	0.801739	0.696461	0.488493	0.935256	0.777911	0.866762	0.718837	0.851089	1.07946	0.666635	0.660401	0.484807	0.632612	0.635944	0.555018	0.629527	0.57387	0.471149	0.882732	0.94352	0.401574	0.881235	1.468	1.13022	1.5966	0.765837	0.696678	1.58349	0.916698	1.05094	1.81431	1.14108	1.16429	1.09974	0.77607	0.87201	0.630118	0.597635	0.669175
P35443	THBS4	Thrombospondin-4	0.81747	0.494154	0.604945	0.57945	0.772106	0.687701	1.10929	0.914498	0.88168	0.952265	0.806605	0.794319	1.02648	1.32826	0.759983	1.12063	0.82114	0.982201	0.451176	0.878215	0.655145	0.896742	0.686985	0.923105	0.720393	0.571383	1.04824	0.863127	0.760779	1.19019	1.26887	0.896123	1.18701	1.02879	1.00986	0.971346	1.57889	1.20491	1.22273	1.19903	1.07039	1.31311	1.10085	1.10985	0.996212	0.842761	1.06514
P60174	TPI1	Triosephosphate isomerase	0.625035	0.936246	1.00914	1.02071	1.08066	0.513642	0.76651	0.600626	1.03033	0.591477	1.09839	0.73974	0.551552	0.535536	1.26452	0.934376	1.09052	0.782762	1.44321	0.476868	0.919336	0.936776	0.987808	0.364364	0.771205	0.725284	1.14064	0.58529	0.681252	1.07034	0.798659	0.886835	0.856766	1.0218	0.709005	0.446947	0.558559	1.44602	1.08331	0.710029	0.74976	0.635053	0.949833	0.755245	0.656431	1.43063	0.965625
P02745	C1QA	Complement C1q subcomponent subunit A	0.818355	0.898685	1.16829	1.19038	1.48596	1.24052	1.24953	0.933965	0.876349	1.16355	1.0621	0.968067	1.26261	1.31052	0.863065	1.0237	0.831112	1.11991	1.09888	1.35188	1.25094	1.20458	0.909339	1.15305	0.982662	0.865999	1.61962	0.830096	0.801247	1.16474	1.03113	1.26664	1.14815	0.956345	1.06299	1.01413	1.00142	1.10868	0.966255	1.10594	1.21087	1.20612	0.899702	0.981081	0.972958	0.828518	0.94984
P07195	LDHB	L-lactate dehydrogenase B chain	0.840123	1.06351	0.862433	1.05095	1.375	1.22293	1.43064	1.02565	0.89489	1.11692	0.9426	1.34778	1.07311	1.13814	1.17012	1.38837	0.899391	1.5573	1.62294	1.43836	1.36434	1.4848	1.11049	1.21433	0.990024	1.03854	1.32736	1.02399	1.01299	1.1253	1.12105	1.02249	1.12946	1.06725	0.953932	0.94862	1.38388	0.896476	1.18236	1.08136	1.05738	0.944435	0.865392	0.984302	0.928546	0.74186	0.72537
A0A0C4DH29	IGHV1-3	Immunoglobulin heavy variable 1-3	1.29765	1.19026	1.26096	1.84272	1.06421	1.48862	1.61542	1.06406	1.14093	1.12531	1.38335	2.04843	1.50331	1.42597	2.5018	1.1066	1.46109	1.20703	1.28571	1.30881	1.48453	1.9426	1.37827	0.998346	2.78763	1.53331	2.06824	1.48411	0.882333	0.873716	0.825216	0.719454	0.818536	1.82176	1.36979	0.789909	1.29694	1.05978	1.15422	0.901684	0.969292	0.832095	0.846618	0.986681	1.0256	0.717128	1.07424
A0A0C4DH73	IGKV1-12	Immunoglobulin kappa variable 1-12	NA	0.934149	0.911571	NA	NA	NA	NA	NA	NA	0.0208695	NA	NA	1.14465	1.80713	NA	NA	NA	1.19522	NA	NA	NA	NA	0.80715	1.07996	NA	NA	3.5906	NA	NA	NA	NA	NA	NA	NA	NA	0.775681	1.11231	0.725306	1.10442	1.33068	1.24303	1.11155	NA	NA	NA	0.776642	0.839416
Q13103	SPP2	Secreted phosphoprotein 24	0.929417	0.707433	0.652096	1.19531	0.69697	0.691252	0.623667	0.666311	0.962448	0.926195	0.721519	1.33046	0.672847	0.692739	0.594304	0.863429	0.985505	0.724319	0.791537	0.556175	0.684105	0.837953	0.859201	0.677095	0.807036	0.491088	0.884511	0.900853	1.00029	2.05433	1.05707	0.681745	0.917786	0.79632	0.745926	0.787177	1.27964	1.63179	1.66912	1.00156	0.945623	0.978339	0.991604	1.11578	0.99005	1.13512	1.33244
Q15485	FCN2	Ficolin-2	0.956599	1.25141	0.827454	0.951417	1.84381	0.533814	1.85917	0.537836	1.4686	1.29336	1.61688	1.11179	1.2529	1.02623	0.946613	0.877537	1.00453	0.9408	1.56643	2.87323	1.18822	1.02103	1.59535	1.07462	1.52114	2.13939	1.26907	1.1314	1.0428	1.64829	1.71069	1.21219	1.52867	1.23911	1.23362	0.816121	0.900548	0.806237	0.864264	0.946511	0.783953	0.711241	1.58133	1.57137	0.973932	1.20375	1.13683
Q5QNW6	H2BC18	Histone H2B type 2-F	0.52	0.348991	0.658948	0.30799	0.837077	0.762592	0.847437	0.618138	0.475863	0.59603	0.483322	0.505486	0.434352	0.507132	2.98183	1.23763	0.829077	1.02741	0.324742	1.27619	1.38094	0.96694	0.811446	0.859098	0.641796	0.740156	0.805531	0.326357	0.321406	0.538281	1.10294	0.892974	1.42507	0.617036	0.512209	0.308879	0.54032	0.711545	0.434006	0.635728	0.738752	0.798677	0.665296	0.582648	0.5	0.502851	0.27062
P01743	IGHV1-46	Immunoglobulin heavy variable 1-46	1.19256	1.45204	1.04734	1.46435	2.26937	3.04797	1.13997	1.08063	1.10617	0.956087	NA	1.5258	0.986669	0.995613	NA	1.1151	1.30607	1.3513	1.22567	1.48339	1.60148	1.32294	1.2069	1.16537	1.28402	1.32935	1.27506	1.0845	0.911023	1.14741	1.05927	0.515442	1.05889	0.955022	0.832886	0.910395	1.38677	1.13887	1.14169	0.926087	0.864783	0.77	0.846488	1.04667	1.07092	1.56755	1.47136
A0A075B6S5	IGKV1-27	Immunoglobulin kappa variable 1-27	NA	NA	NA	NA	NA	NA	NA	NA	NA	NA	NA	NA	1.03226	1.35484	NA	NA	NA	NA	NA	NA	NA	NA	NA	1.08817	NA	NA	2.43441	NA	NA	NA	NA	NA	NA	NA	NA	0.778495	1.08172	NA	NA	NA	NA	NA	NA	NA	NA	0.697996	0.709053
P55056	APOC4	Apolipoprotein C-IV	0.588606	0.857227	0.932028	0.905702	1.25929	0.624775	1.04592	0.687073	0.842702	0.81505	0.907798	1.44102	2.15968	0.799521	0.727634	0.517341	0.556209	0.795974	0.581122	1.19372	0.737787	0.936923	0.991997	0.815539	0.664141	0.732567	2.42139	0.480028	0.643982	0.574455	1.41293	0.67652	1.58479	0.506454	0.67372	0.576086	0.608123	0.852532	0.724804	0.86441	1.02877	1.17049	0.661294	0.85718	1.02964	0.933826	0.847788
A0A075B6S6	IGKV2D-30	Immunoglobulin kappa variable 2D-30	0.349492	1.45785	1.63793	1.32011	1.34351	1.7201	0.464805	0.513671	0.956776	0.888161	0.336644	1.32183	0.672835	0.466623	1.84692	0.808456	1.04998	0.541735	1.12288	1.26145	2.27354	0.791739	0.637931	0.455387	0.813264	0.454755	0.924653	1.30948	0.632041	0.441828	2.11475	0.588438	1.98361	1.17425	0.856371	0.625909	0.854594	1.16284	1.0613	0.975996	1.1593	1.05346	NA	NA	NA	0.502533	0.66616
P07359	GP1BA	Platelet glycoprotein Ib alpha chain	1.65954	2.1591	1.8526	1.74316	2.02238	1.08609	2.08094	1.57011	1.81567	1.32285	1.31153	1.99867	1.16864	1.19813	1.97816	1.57818	1.88879	1.29448	1.70022	1.35425	1.88148	1.60514	1.12115	0.780364	1.77117	1.23814	0.89578	1.46658	0.667828	0.815041	1.4601	0.69263	1.63093	0.987453	0.805064	0.961439	1.01191	1.06848	0.99146	1.073	1.1367	0.998705	1.27132	1.49066	1.2172	1.41293	1.50603
P07339	CTSD	Cathepsin D	0.801805	0.786292	1.05364	1.77436	NA	NA	1.13178	0.838808	0.810556	0.851968	0.469925	1.02573	1.6574	1.22493	0.870677	1.40509	0.923104	1.36402	2.03744	NA	NA	0.962567	0.901235	1.00149	1.60275	0.876671	2.27557	1.41482	0.702206	0.778409	1.13282	1.1461	1.0974	0.829081	0.92625	1.2711	0.908143	0.823755	0.707961	0.817241	1.10105	1.0113	0.691849	0.738799	0.771687	0.79246	0.930685
P04075	ALDOA	Fructose-bisphosphate aldolase A	0.742021	0.734169	0.853613	0.73213	0.947417	0.942113	0.986276	0.682989	0.779476	0.9375	0.762304	1.0077	0.962774	0.9308	1.1708	1.14523	0.955606	1.60275	1.40502	1.12292	1.12661	1.04778	0.813509	0.656009	0.615554	0.80372	0.766605	0.792104	0.769414	1.10241	1.37676	1.06469	1.13101	1.13495	0.826122	0.780507	0.955823	0.92811	0.956916	0.770551	0.84322	1.04004	0.871864	0.871495	0.919085	0.87261	0.79101
P06733	ENO1	Alpha-enolase	0.669945	0.786278	0.906713	1.19928	1.20686	0.805117	0.830028	0.759207	0.670037	0.463983	0.955129	0.821269	0.81749	0.752091	2.85838	2.2194	1.49963	1.30932	1.57245	1.24605	1.13337	0.816808	1.12734	0.98327	0.934844	0.702975	1.09886	0.649669	0.590267	0.756178	1.46866	1.20261	1.22351	0.995506	0.933708	0.718631	1.03802	1.43781	0.929171	0.497881	0.741525	0.561441	0.783739	0.898426	0.816404	0.985185	0.764198
P33908	MAN1A1	Mannosyl-oligosaccharide 1,2-alpha-mannosidase IA	0.64085	0.799599	1.01763	1.01967	0.885896	0.695152	0.885771	0.743622	0.844076	0.826352	0.365489	0.349244	0.719927	0.726203	0.553005	0.445694	0.916303	0.843296	0.793868	1.06195	0.832272	0.840703	1.11425	0.821783	1.1746	0.619741	0.888598	0.75496	0.735769	0.874945	0.31545	0.912163	0.370414	0.718199	0.939431	0.675863	0.827537	0.941084	1.04343	1.05904	0.829194	0.849295	0.588609	0.644134	0.525459	0.786962	0.798892
P23528	CFL1	Cofilin-1	0.561042	1.63452	2.05918	0.706003	1.79675	0.740854	0.637437	0.594604	0.817595	0.68636	0.587039	0.973497	0.88	0.802353	1.83147	1.16687	1.16891	1.08499	1.06044	1.68293	1.7185	0.476223	1.94271	0.569412	1.02091	0.444369	0.668235	0.494435	0.618532	0.86067	1.05988	1.0373	1.02994	0.841056	0.794721	0.809412	1.28941	1.53243	1.43354	0.710614	0.828151	0.677653	1.20754	0.689473	0.644479	1.92909	1.00594
A0A0C4DH32	IGHV3-20	Immunoglobulin heavy variable 3-20	0.453766	0.697432	0.558587	0.436551	0.474421	0.738124	0.462963	0.69321	0.80225	0.680484	1.02607	0.284241	0.435402	0.644456	0.461884	0.435104	0.866597	0.560782	0.299349	0.34592	0.596224	0.57716	0.583467	0.525941	0.353086	0.331904	0.619532	0.812346	0.758726	0.901408	0.311141	0.463797	0.335127	0.679309	0.822652	0.589013	0.645982	1.17255	0.997592	0.958547	0.930601	0.971588	0.496943	0.555167	0.48821	1.29853	1.23196
A0A0J9YX35	IGHV3-64D	Immunoglobulin heavy variable 3-64D	1.31592	0.598152	0.803817	1.50561	1.27858	1.96962	1.07957	1.03232	1.26259	1.06342	1.18492	1.04035	0.883086	0.821133	1.11278	1.06268	0.980767	1.35401	1.32918	1.2	1.30886	1.41058	0.703416	0.9227	1.35854	0.604763	1.04315	0.981685	1.27757	1.27343	0.899637	1.50725	0.910418	1.0227	1.10486	0.868059	0.843632	1.20384	0.701349	1.29049	1.32687	1.19065	0.796334	0.935075	0.897207	1.29399	1.26281
P01714	IGLV3-19	Immunoglobulin lambda variable 3-19	0.356192	0.263191	0.401809	0.988415	0.652259	0.559978	0.659316	0.26825	0.790832	0.399335	0.242681	1.4279	0.33473	0.483245	0.644815	1.15796	1.10321	0.430498	0.689762	0.499195	0.448979	0.608199	0.312856	0.210891	0.467062	0.264649	0.534739	0.645236	0.456338	0.567116	1.34761	0.319465	1.52834	0.720863	0.511963	0.539064	0.696777	0.821966	0.837087	0.849233	0.857424	0.962863	0.784307	0.856381	0.429475	0.534711	0.759631
P10586	PTPRF	Receptor-type tyrosine-protein phosphatase F	1.01818	0.977702	1.0932	NA	0.371212	0.441558	1.22468	1.19441	0.373068	NA	1.06549	1.51102	0.740196	0.882353	1.03009	1.49027	0.453642	NA	NA	0.361472	0.424242	1.24272	1.14751	0.622549	1.32072	1.17512	0.678922	0.78638	0.76555	1.06603	1.26891	0.728491	1.34328	0.522075	0.547461	1.32843	0.794118	0.81761	0.987993	NA	NA	NA	0.834963	0.83313	0.863081	1.02873	1.03727
Q9UNW1	MINPP1	Multiple inositol polyphosphate phosphatase 1	0.908206	0.890318	0.863913	1.25367	1.04963	1.09007	1.05607	0.830364	1.43032	1.09961	1.02653	1.48145	1.30748	1.37956	0.904316	1.61396	1.12667	1.01485	1.19325	1.03676	0.996324	1.1119	0.888287	1.19252	0.814683	1.28651	1.41606	0.927774	1.00278	1.15855	1.1093	0.711205	1.17364	1.10409	1.03269	1.11405	1.24361	1.30162	1.10088	0.942333	1.01092	1.09174	1.02168	1.05281	1.18121	0.978632	1.07977
Q15063	POSTN	Periostin	1.83447	1.1781	1.34477	1.2705	1.15673	1.18463	1.33866	1.47602	1.13441	1.36326	2.74848	1.8469	0.534438	0.531123	1.79545	1.19172	1.08587	1.42586	1.18753	1.32836	1.19113	1.4484	1.09314	0.525599	1.34012	0.460565	0.501289	1.28706	1.00292	1.57254	0.966897	0.269655	0.826207	1.23085	1.27246	0.426151	0.581584	1.59314	0.890523	1.4823	1.23037	1.20934	0.748306	0.728909	0.641972	1.37658	1.19173
A0A0C4DH25	IGKV3D-20	Immunoglobulin kappa variable 3D-20	0.894084	1.46927	1.15915	0.92594	1.44765	1.69708	0.687411	1.36443	1.04138	0.815489	0.997493	1.11547	1.39495	1.43083	1.1048	1.64671	1.18122	1.18557	0.863279	0.948312	1.2138	1.30492	0.898582	1.30071	1.1356	0.907758	2.02694	0.810455	0.808572	0.974495	0.891661	0.411974	0.889166	0.784309	0.662128	0.829044	0.907817	1.60538	1.16262	0.938656	0.952267	0.838972	0.819799	0.898685	0.889147	0.847611	0.876132
P06753	TPM3	Tropomyosin alpha-3 chain	0.0208695	0.539254	0.805663	NA	0.703478	0.464348	0.665584	0.377706	0.652361	0.58375	0.224806	0.691847	0.906542	1.45794	0.748062	1.15782	0.781116	0.55875	NA	0.327826	0.41913	0.58658	0.465894	0.920561	0.58658	0.376068	1.07477	0.774892	0.384615	1.03419	1.12416	0.537023	1.07255	1.04077	0.714592	0.976636	1.13084	1.53797	0.912484	0.765	0.96875	0.755	1.83692	0.88172	0.804659	1.11654	1.56378
O14786	NRP1	Neuropilin-1	1.17929	1.85671	1.33119	1.32404	1.80029	1.58128	1.26382	0.873744	1.29571	1.27401	0.844474	1.19284	1.19649	1.54737	0.956651	1.4268	1.20971	1.19059	1.22292	1.45172	1.6111	1.14133	1.2429	1.29942	1.25377	0.933926	1.17544	1.13379	0.942813	1.48416	1.1088	1.35935	1	1.22351	1.07935	1.28421	1.24094	0.983807	1.12832	1.23307	1.12744	0.987371	1	1.15984	1.05123	1.09792	1.1573
P00558	PGK1	Phosphoglycerate kinase 1	0.391304	NA	NA	0.889996	1.46441	0.769492	0.813865	0.488129	0.976244	0.860117	0.79183	0.74881	0.370732	0.136585	1.72185	1.1754	1.40693	1.21601	2.1374	1.16497	1.2904	0.824311	NA	0.146341	0.826211	0.561043	0.55122	0.5717	0.416696	1.05322	1.12855	0.959817	0.993144	0.935718	0.833426	0.526829	0.44878	NA	NA	0.797658	0.834743	0.760573	0.841942	0.655992	0.419421	1.43476	0.844691
P20930	FLG	Filaggrin	NA	NA	NA	NA	NA	NA	NA	NA	NA	NA	NA	NA	NA	NA	NA	NA	NA	NA	NA	NA	NA	NA	NA	NA	NA	NA	NA	NA	NA	NA	NA	NA	NA	NA	NA	NA	NA	NA	NA	NA	NA	NA	NA	NA	NA	NA	NA
P11142	HSPA8	Heat shock cognate 71 kDa protein	0.587393	0.6077	0.71384	NA	1.75072	1.26664	1.03077	0.426923	1.08623	1.04437	0.740376	0.981516	NA	NA	1.2446	1.12163	1.34492	1.10922	NA	1.54161	1.46744	0.746154	1.14464	NA	0.971154	0.836676	NA	0.711538	0.770774	0.974212	0.940111	0.692052	1.31571	1.10153	1.01808	NA	NA	0.960458	0.771072	1.2628	1.01365	1.05802	0.750968	0.828387	0.553548	0.664784	0.531828
Q13790	APOF	Apolipoprotein F	1.50362	1.19874	1.47027	1.1362	0.730889	0.75195	1.3065	1.56572	1.20224	1.39575	1.46615	1.48749	1.09878	1.10809	1.37458	0.992299	1.3926	0.879151	1.42957	0.690718	0.877925	1.50198	1.21606	1.01848	1.40287	1.35054	0.933663	1.10308	1.19475	0.891908	1.15248	0.769542	0.929727	1.02551	1.10152	0.634856	0.741344	1.04799	1.05641	1.19368	1.04444	0.890631	1.06254	1.07673	1.04466	1.26148	1.13524
Q6YHK3	CD109	CD109 antigen	1.21479	1.25374	1.32651	1.93512	0.761838	1.23816	1.02901	0.594279	1.34403	1.82292	0.77842	2.35849	1.06189	1.1217	1.52505	2.36478	1.37174	1.05729	1.65324	0.816156	1.02368	1.01088	1.20533	1.01182	0.986301	1.21778	1.41481	1.0556	1.03696	1.24476	1.28931	2.04403	2.25786	1.10621	0.894713	0.985396	1.30529	1.04029	0.977583	1.34375	1.54688	1.05208	NA	NA	NA	1.13144	1.23446
P61626	LYZ	Lysozyme C	0.85742	0.930284	0.717252	0.85893	0.945608	0.770253	1.19997	0.528514	1.05963	0.942168	0.512961	1.39462	1.00307	1.03157	1.70422	1.44733	1.38339	1.09527	0.800718	0.730542	1.07836	1.09167	1.6499	0.642194	1.13644	0.920246	1.28682	0.81078	0.59045	0.793583	1.26367	0.92775	1.4078	1.12067	0.883386	0.644719	0.741409	0.772367	0.722654	0.753658	0.865902	0.815544	0.769644	0.875439	0.683547	0.588266	0.555742
P55290	CDH13	Cadherin-13	0.613319	1.26422	1.12382	1.12868	0.724279	0.614492	1.45993	0.696454	0.811651	0.615057	0.513392	1.1852	1.36468	1.50961	0.896016	1.02293	0.728431	0.636719	1.2012	0.732748	0.747804	1.54817	1.09953	1.2587	0.974588	0.740064	1.33922	1.45267	0.83942	1.14715	0.997836	0.425357	1.15361	0.662024	0.615659	1.23273	1.27429	1.13152	1.26955	0.918324	1.00746	0.943537	0.868774	0.855045	0.515326	0.770414	0.898225
P04430	IGKV1-16	Immunoglobulin kappa variable 1-16	1.18069	1.37414	1.33352	0.772008	NA	NA	1.3855	1.71183	1.0591	0.862169	0.721801	1.26108	0.615516	1.45104	1.16906	1.12062	1.69322	0.90356	1.15628	NA	NA	1.03244	1.29291	0.852192	2.48664	1.50621	0.87162	0.96374	1.74345	1.03586	0.865206	1.22629	0.946649	0.928571	1.08171	0.699199	0.927212	1.00172	0.960526	1.0356	1.00497	0.839404	0.589365	0.701245	0.615952	0.991245	0.836696
P43121	MCAM	Cell surface glycoprotein MUC18	0.482412	1.22404	1.21602	0.884548	1.14208	1.28958	1.38623	1.34226	1.52293	1.39067	1.47597	1.78461	0.91225	1.06864	1.16696	1.37846	1.23796	1.36747	0.827114	1.30885	1.3534	1.25191	0.957473	1.01245	0.854685	0.31407	1.43585	1.53035	0.681742	0.723618	1.08245	1.03955	1.05141	1.15662	1.07528	0.774109	0.829424	0.785516	1.1886	1.16027	1.01173	0.996	0.709622	0.726068	0.670103	1.17528	1.21335
A0A087WSY6	IGKV3D-15	Immunoglobulin kappa variable 3D-15	0.806033	1.2786	0.72274	1.06024	2.03116	1.65725	1.08239	1.5163	1.44897	1.21112	1.42766	1.30492	1.07453	1.30663	0.798805	1.27608	1.63561	1.20533	1.08664	1.6777	1.90166	1.65252	0.725945	1.24274	1.53053	1.33335	1.87105	0.853349	0.851801	1.00235	0.828316	0.581415	0.795936	0.722001	0.673842	0.633578	1.10246	0.777521	0.622345	1.09921	1.04552	0.922168	0.850859	0.949629	0.922238	0.76853	0.766595
A0A0C4DH34	IGHV4-28	Immunoglobulin heavy variable 4-28	0.858421	0.834562	0.749339	0.991132	1.21561	0.979054	0.805057	1.19972	1.18615	1.07121	0.929084	1.10665	1.00969	1.28068	1.06174	1.19216	1.17093	8.36986	0.634543	0.721547	1.0572	1.25326	0.914609	1.1099	1.53541	0.788768	1.17268	0.925623	1.14165	0.954469	1.55591	1.01014	1.53068	1.01842	0.917388	1.325	1.13589	2.17455	1.09282	1.47014	1.77694	1.70149	1.11695	1.13304	1.1607	0.787371	0.886484
Q9Y5Y7	LYVE1	Lymphatic vessel endothelial hyaluronic acid receptor 1	0.736083	1.37297	1.29582	1.05079	0.604946	0.625238	2.2278	1.06349	0.82046	1.427	0.389586	0.691125	1.1633	1.57536	0.383855	0.729994	0.756463	1.55344	1.23981	0.386176	0.341154	1.50622	1.31467	1.16889	1.46722	0.717812	1.27626	1.14772	1.21274	1.37792	0.542299	0.905841	0.799834	0.673077	0.749054	0.827477	1.11697	0.925513	1.12243	1.2115	1.14882	1.24792	0.988211	1.14166	1.02852	0.636439	0.461136
P41222	PTGDS	Prostaglandin-H2 D-isomerase	1.73857	1.47982	1.22936	NA	NA	NA	1.53578	0.885749	1.34136	1.37236	1.12783	1.43224	1.50205	1.96309	1.25485	1.5099	1.15092	1.61876	NA	NA	NA	1.36079	1.3055	1.24019	1.20024	1.74678	2.09607	0.916416	1.07503	1.51231	1.60298	0.806634	1.61327	1.06618	1.14614	1.19684	1.0908	1.35459	1.03807	1.08546	1.09267	1.10433	1.4414	1.3804	1.81796	1.20355	1.41183
P01033	TIMP1	Metalloproteinase inhibitor 1	1.51046	0.689712	0.975406	1.36748	1.49778	1.0971	1.13825	0.857551	1.58783	0.935175	0.743073	1.31015	1.26551	1.12788	1.04282	1.28642	1.35909	0.915237	0.978204	1.27689	1.21382	1.10812	1.02951	0.855582	1.14455	1.29615	1.15062	0.914188	1.17945	1.17611	1.27044	0.760573	1.34046	0.927905	0.981501	0.968695	1.00384	1.74532	0.889739	0.739029	0.819336	0.821787	1.0306	1.09634	1.02336	0.73893	0.90947
A0A0A0MRZ8	IGKV3D-11	Immunoglobulin kappa variable 3D-11	0.757324	0.82452	0.653545	0.731093	0.96989	1.0371	0.444984	0.945203	1.17032	0.80283	0.917303	1.35017	0.844285	1.1189	0.709657	1.26234	0.977234	0.871532	0.642719	0.48089	0.529877	0.792621	0.623684	0.704547	0.978296	0.765371	1.04319	0.959978	0.944631	0.922005	0.925057	0.295002	0.932365	0.735824	0.686862	0.691646	0.78146	1.30467	0.755663	1.14052	1.08085	1.06268	0.927709	0.931036	0.608515	0.726896	0.832384
Q9NPH3	IL1RAP	Interleukin-1 receptor accessory protein	1.22175	1.19705	1.23867	1.78964	1.783	1.72333	1.68777	1.10419	1.11749	1.19069	1.26177	1.55968	1.05988	1.12982	1.16778	1.17362	0.902094	1.04342	1.13325	1.61381	1.40417	1.39796	1.25818	1.16368	1.12562	1.08427	1.0535	1.0666	1.24703	1.21988	1.34914	0.627785	1.24936	0.884689	0.944792	1.22626	1.26405	1.39692	1.28116	1.29725	1.24124	1.17013	1.0804	1.17718	1.14853	1.23981	1.57291
P01593	IGKV1D-33	Immunoglobulin kappa variable 1D-33	1.22831	1.07461	1.08712	0.892451	3.25023	1.75248	1.10041	1.40692	1.28101	0.946432	1.47021	1.29806	1.45561	1.54439	1.2815	1.27166	1.29014	1.27649	0.73876	1.38074	1.28533	1.32771	1.1509	1.0519	1.36978	1.06833	1.81756	1.00102	1.03145	0.727495	0.990149	0.554559	0.913867	0.755507	0.791594	0.823024	1.26166	1.09671	0.907878	1.15374	1.07691	0.956003	1.19626	1.26231	1.2101	0.89842	0.825676
P00338	LDHA	L-lactate dehydrogenase A chain	0.570862	0.783766	0.733014	0.872475	0.765289	0.569083	0.816834	0.611862	0.827527	0.620152	0.775843	1.28293	1.48613	1.55238	1.33427	1.50342	1.1532	0.671053	0.881734	0.68573	0.556342	0.887484	0.852207	1.47225	0.617096	0.62226	1.86835	1.90406	0.803666	0.856765	1.36009	0.850861	1.2375	0.994811	0.718804	0.995753	1.26387	0.737147	0.91916	0.730263	0.765235	0.824792	0.827889	0.911837	0.812083	0.642215	0.566294
A0A075B6R9	IGKV2D-24	Probable non-functional immunoglobulin kappa variable 2D-24	1.34557	1.20225	0.938627	0.779326	1.5692	1.90579	0.813147	0.828767	1.83867	1.1652	1.23542	1.84971	1.71286	0.941631	1.40363	2.03019	1.21502	1.31522	1.27566	1.1408	2.14696	0.969475	0.682549	1.20798	1.22742	1.1862	2.16835	0.739423	0.744127	0.933663	0.904642	0.935829	0.939553	1.32365	1.47402	0.763504	0.554193	0.731522	0.578874	2.23986	2.26521	2.04426	0.81514	0.995238	0.938034	1.0741	1.14944
A0A0J9YXX1	IGHV5-10-1	Immunoglobulin heavy variable 5-10-1	0.324035	0.654346	2.25496	0.407856	1.29978	3.93222	0.290693	2.51704	0.581359	2.8608	4.36888	0.678878	2.32486	0.884357	0.721308	0.700136	0.727961	3.50852	0.444714	6.446	4.86667	0.649943	1.09103	4.96257	5.55304	0.994088	0.431382	0.368441	2.707	2.25605	1.07191	0.657169	1.06377	1.05476	1.0567	0.258637	1.4261	5.23888	0.228611	0.384785	0.462437	0.393624	0.699926	0.621742	0.773641	0.895062	1.15961
P62805	H4C1	Histone H4	0.470869	0.660286	0.932327	1.13948	1.00697	1.0024	1.05945	0.817581	0.636749	0.767914	0.63055	1.43731	0.526535	0.792092	2.87502	2.05492	1.7648	1.39988	1.27069	1.45783	2.01809	0.694106	0.953357	0.793965	0.932419	0.639677	0.909053	0.539634	0.3415	0.522558	2.32487	0.988083	2.57409	0.887151	0.523461	0.415193	0.623309	1.13427	0.68509	0.858479	1.01095	1.11365	0.772087	0.730825	0.575485	0.787887	0.666241
A0A0B4J2H0	IGHV1-69D	Immunoglobulin heavy variable 1-69D	NA	NA	NA	NA	NA	NA	NA	NA	NA	NA	2.06228	1.24289	NA	NA	3.82007	1.84464	NA	NA	NA	NA	NA	NA	NA	NA	NA	NA	NA	NA	NA	NA	0.916849	1.1663	1.09409	NA	NA	NA	NA	NA	NA	NA	NA	NA	NA	NA	NA	NA	NA
P26038	MSN	Moesin	0.634004	1.3193	1.10305	0.954276	0.521219	0.359086	0.881188	0.608086	0.944581	1.36143	0.59648	0.821339	0.606959	0.511694	1.14904	1.10898	1.21334	1.54087	0.708901	0.363439	0.413493	0.831683	1.10522	0.407872	0.777228	0.634004	0.731888	0.757426	0.763808	0.951387	1.2472	0.853096	1.14119	0.984796	0.813144	0.585853	0.757558	1.64006	1.06168	0.95083	0.94189	0.902299	0.77025	0.671977	0.638388	0.961312	0.718251
P00918	CA2	Carbonic anhydrase 2	0.604605	0.710011	0.652616	0.871435	1.29412	0.708978	0.99667	0.527575	0.612112	0.789047	0.801627	0.858494	0.699515	0.650242	1.22278	2.29345	1.19268	2.67967	2.3497	1.96904	2.71517	1.03829	1.55382	0.743942	0.980437	0.969727	1.23142	0.494693	0.722712	2.29576	1.32149	1.45093	1.18324	1.77469	0.873468	0.731826	0.964459	1.07904	1.02879	1.25792	0.800593	0.68357	1.00961	1.12321	0.796597	0.864438	0.668833
P07911	UMOD	Uromodulin	NA	NA	NA	NA	NA	NA	NA	NA	NA	NA	NA	NA	0.863938	0.798673	NA	NA	NA	NA	NA	NA	NA	NA	NA	0.871681	NA	NA	1.17035	NA	NA	NA	NA	NA	NA	NA	NA	0.977876	1.13274	NA	NA	NA	NA	NA	NA	NA	NA	NA	NA
Q7Z794	KRT77	Keratin, type II cytoskeletal 1b	NA	NA	NA	NA	NA	NA	NA	NA	NA	NA	NA	NA	NA	NA	NA	NA	NA	NA	NA	NA	NA	NA	NA	NA	NA	NA	NA	NA	NA	NA	NA	NA	NA	NA	NA	NA	NA	NA	NA	NA	NA	NA	NA	NA	NA	NA	NA
A0A0B4J2D9	IGKV1D-13	Immunoglobulin kappa variable 1D-13	0.792216	1.02859	1.14835	0.662981	NA	NA	0.964961	1.12992	3.37221	2.61193	3.02138	0.872495	1.82901	1.93272	2.39086	1.0226	2.36235	0.815612	0.762279	1.5641	1.38462	1.06481	2.04189	1.01049	1.63907	1.21908	1.65432	0.991628	0.678594	0.7828	0.854158	0.739872	0.864819	0.691252	0.739708	1.97531	0.825926	1.20404	0.896008	0.904441	0.848362	0.657245	1.13885	1.18992	1.25734	0.537838	0.511486
P07988	SFTPB	Pulmonary surfactant-associated protein B	NA	0.764706	0.731959	0.810911	1.54808	1.42949	NA	NA	1.43565	1.13774	1.38821	1.47155	0.662551	0.762689	0.908949	1.2008	1.70153	0.905223	1.21265	1.48718	1.3141	NA	0.724682	0.528121	NA	NA	1.26337	NA	NA	NA	0.826975	0.758032	1.06827	0.863497	0.797284	0.333333	0.411523	0.815646	0.949666	1.0893	0.818871	0.867734	0.612355	0.578396	0.612897	0.784833	0.688835
P01700	IGLV1-47	Immunoglobulin lambda variable 1-47	1.21466	0.966577	0.896711	1.6629	1.62769	1.44823	1.21569	0.78874	1.22981	1.72067	1.11807	1.38703	1.20576	1.0392	1.2976	1.18081	1.74705	1.05515	1.4471	1.23894	1.46505	1.76585	0.960134	1.24161	1.41487	0.759264	2.10137	0.93228	1.05628	0.890319	1.21798	0.502968	1.28561	0.913571	0.754616	0.892829	1.07958	1.04503	0.909262	1.30393	1.31238	1.19613	0.850757	1.03911	0.906944	0.66358	0.843714
P01766	IGHV3-13	Immunoglobulin heavy variable 3-13	0.855635	0.726084	0.756596	0.942721	0.729868	1.25841	0.863211	1.18751	0.761626	1.1037	0.938111	0.878056	0.805108	1.17357	2.26562	1.00333	1.0212	0.727635	0.854018	0.474659	1.16817	1.10747	0.606791	0.904786	0.754795	0.692417	1.07513	0.979078	0.761709	0.799832	0.995	0.4475	1.10194	0.908415	0.784562	1.60055	1.25291	1.28378	1.18261	1.87977	1.94017	1.67635	0.71092	0.764631	0.636939	0.934691	0.994827
A0A0B4J1U7	IGHV6-1	Immunoglobulin heavy variable 6-1	1.173	1.21375	1.41899	1.49557	1.56525	1.2676	0.616443	1.85843	1.09539	2.71436	0.848772	1.08268	1.02094	2.33008	0.733125	0.736356	0.704792	0.807625	0.764018	0.751346	1.12088	0.61938	1.1144	1.42997	2.74018	1.27666	1.38642	0.389647	0.827128	0.965343	1.07946	0.511602	1.06548	0.836433	0.794862	0.75321	0.703268	1.90395	0.707455	1.52882	1.48544	1.34615	0.557938	0.655516	0.584218	1.06611	1.09472
Q99878	H2AC14	Histone H2A type 1-J	NA	NA	NA	NA	NA	NA	NA	NA	NA	NA	NA	NA	NA	NA	NA	NA	NA	NA	NA	NA	NA	NA	NA	NA	NA	NA	NA	NA	NA	NA	NA	NA	NA	NA	NA	NA	NA	NA	NA	NA	NA	NA	NA	NA	NA	NA	NA
P14618	PKM	Pyruvate kinase PKM	0.83767	0.869001	0.912451	0.976255	0.667429	0.563129	0.919928	0.630679	0.636364	0.824447	0.8977	NA	0.856849	0.994507	1.32791	NA	1.01459	1.96749	0.707598	0.611619	0.493596	0.692758	0.85214	0.699279	0.638776	0.708385	1.08479	0.79937	0.984717	0.896737	NA	NA	NA	0.86532	1.0651	0.813251	1.08823	1.23411	0.994812	0.851756	0.825748	0.751625	0.892596	0.883645	0.76729	1.18121	0.851091
A0A0C4DH33	IGHV1-24	Immunoglobulin heavy variable 1-24	1.6821	1.50588	1.62588	2.14558	1.458	1.44485	0.962659	1.26776	1.72091	1.16297	1.34706	1.03226	1.32643	1.33009	1.50588	0.767473	1.759	1.27138	1.50597	1.48283	1.23521	1.08106	1.81882	1.22533	1.13024	1.46928	1.57491	1.16849	1.39982	1.15049	0.396505	0.416667	0.438172	1.02008	1.09903	1.39708	1.50426	1.29176	1.38588	1.16051	1.23126	1.09891	1.0219	0.959448	1.14031	0.702881	0.638683
Q6UWP8	SBSN	Suprabasin	NA	1.38	1.02667	0.907008	0.692308	0.706044	0.873786	0.0208695	1.0192	0.963235	NA	NA	1.16883	1	NA	NA	1.19938	1.16176	0.652291	0.681319	0.571429	0.446602	1.49333	1.19481	2.69903	NA	1.25974	1.29126	NA	NA	NA	NA	NA	0.762229	0.769659	2.07792	1.97403	4.13333	1.53333	2.03676	1.36765	2.05882	0.970238	0.90873	0.688492	1.02083	0.8125
P29401	TKT	Transketolase	0.625192	0.734731	0.946217	0.960753	0.872263	0.756387	NA	NA	0.715956	1.02806	0.680781	0.75956	1.58172	1.65453	1.46454	1.2352	0.851933	1.38586	1.01237	0.842153	0.885036	NA	0.953965	1.30364	NA	0.561749	1.87064	NA	0.683708	0.854327	1.41226	0.506548	1.28444	0.906442	0.786323	0.879163	1.32378	0.960802	0.860529	0.98435	0.985429	0.946573	0.690387	0.824837	0.661649	0.874238	0.723577
Q14126	DSG2	Desmoglein-2	0.679193	0.903905	0.892497	0.868293	1.0488	0.92648	0.630435	0.404891	1.39029	1.47538	1.13855	NA	0.63445	0.971292	1.38956	NA	1.10231	1.38258	1.4439	1.02993	1.28334	0.548913	0.845108	0.778947	0.456522	0.704858	0.75311	0.595109	0.821265	0.708524	NA	NA	NA	0.851533	0.994833	0.604785	0.77512	0.68846	0.917946	1.13323	1.0254	1.2338	0.961262	1.02374	1.07341	1.21229	1.43017
A0A075B6R2	IGHV4-4	Immunoglobulin heavy variable 4-4	0.276604	0.512007	0.259702	0.711854	0.797242	0.820226	0.995327	0.245179	0.391654	0.939234	0.490746	0.877607	0.934509	0.424031	0.298614	0.404746	0.923742	0.488596	0.27614	0.748276	0.716998	2.82143	0.204276	0.568634	0.8035	0.262928	1.35965	0.244244	1.04936	0.900542	1.10147	0.705816	1.10194	1.14057	0.917633	1.11969	0.984515	1.7938	1.26061	0.48756	0.53437	0.48748	0.426691	0.477827	0.286724	0.406796	0.517369
P39060	COL18A1	Collagen alpha-1(XVIII) chain	1.22667	1.16977	1.10981	1.06595	2.00842	1.59016	1.11309	0.789537	1.1804	1.48818	1.07607	NA	1.22848	1.46039	0.960637	NA	1.36137	1.44312	1.1531	1.95968	1.52636	0.989114	1.12464	1.07635	1.0254	1.30993	2.02173	1.04143	1.17376	1.07262	NA	NA	NA	0.937411	0.89578	0.866457	0.964541	1.00694	1.13001	1.02076	1.18997	1.09808	1.04213	1.18127	1.24551	0.837582	0.914885
P04439	HLA-A	HLA class I histocompatibility antigen, A alpha chain	1.89446	0.983867	0.533192	1.36384	0.767073	0.411591	0.605751	0.836735	1.06226	0.595478	0.461794	1.39167	1.5019	1.79278	0.569952	2.04583	0.833962	0.467156	1.34783	0.842377	1.1436	0.442486	0.980428	0.965779	0.794991	1.81246	2.24525	0.477737	0.800692	1.0782	0.785417	1.06667	0.891667	1.16038	0.988679	1.64068	1.97909	0.925946	0.636604	0.597617	0.652307	0.704858	0.96636	0.853652	0.93157	0.361473	0.451469
A0A087WSY4	IGHV4-30-2	Immunoglobulin heavy variable 4-30-2	0.801112	0.503768	0.393913	0.823799	1.19435	1.23148	0.630956	0.783101	0.902833	0.789399	0.500846	1.15319	1.10656	0.978411	0.652248	1.3844	0.799235	0.584212	0.535011	0.416018	0.507442	1.51593	0.39913	1.10324	0.982627	0.532731	1.24882	0.74467	0.904378	0.909243	1.71469	0.677677	1.63155	0.896054	0.547888	0.713534	0.705231	0.944348	1.19478	0.831291	0.874323	0.833571	0.618372	0.610904	0.591113	0.922554	1.11582
O95479	H6PD	GDH/6PGL endoplasmic bifunctional protein	1.09068	1.36066	1.47951	0.702918	1.56332	1.31004	1.14218	0.862585	1.01305	1.00066	0.900042	0.907069	1.74381	1.3426	1.138	0.95552	1.48873	1.07874	0.639257	1.60044	1.619	1.35986	1.15984	1.23042	1.2102	0.68262	1.53967	0.827211	0.70529	1.03526	1.03495	0.699762	1.12947	1	0.622776	0.862557	1.15109	1.2623	1.38115	1.15682	1.03084	1.09252	0.719424	0.903597	1.05755	0.733306	0.724293
P03950	ANG	Angiogenin	1.00749	0.890288	0.804795	1.24299	0.841458	0.799238	1.00886	0.753294	0.952298	0.861536	0.750238	0.941089	1.05433	0.880238	0.922885	0.945275	1.07622	0.972682	1.23448	0.879652	0.915887	0.851431	1.08985	0.501388	0.680373	1.02488	1.10337	1.07996	0.641109	1.00708	1.29052	0.973684	1.16462	0.908581	0.889401	0.928354	0.750297	0.942117	1.05861	1.20418	1.23416	1.26101	0.912461	1.06128	1.08152	0.75328	0.840077
Q13822	ENPP2	Ectonucleotide pyrophosphatase/phosphodiesterase family member 2	1.38838	NA	NA	1.12876	1.54553	1.868	1.28838	1.40493	1.32546	NA	1.18216	1.3005	1.29726	1.66754	1.03385	1.3542	1.37774	NA	1.06438	1.78613	1.54219	1.49817	NA	1.32203	1.10623	0.878788	1.53716	1.11189	0.944444	1.20455	0.948977	0.821121	0.902403	1.00169	0.895447	0.959583	2.02868	NA	NA	NA	NA	NA	1.31962	1.45481	1.38868	1.13034	1.18194
P01602	IGKV1-5	Immunoglobulin kappa variable 1-5	0.626175	0.623925	0.592585	0.751487	0.531535	0.655859	0.73279	0.791108	0.691287	0.520603	0.628855	0.635105	0.791573	1.20411	0.58308	0.754141	0.715937	0.425572	0.519139	0.273278	0.285053	0.692537	0.583675	0.720723	0.651057	0.580059	1.3151	0.925634	1.00773	1.05552	0.998888	0.590482	1.00179	0.948571	0.719684	0.752492	0.982254	0.991295	0.817186	0.998883	0.96885	0.997299	1.17202	1.0842	1.14093	0.715994	0.88495
Q16777	H2AC20	Histone H2A type 2-C	0.660986	0.683274	0.950178	1.14432	NA	NA	1.17813	0.759375	0.670545	1.03923	0.341667	0.906526	0.531304	0.582424	3.25833	1.67019	1.73673	1.5144	1.08167	NA	NA	0.620833	1.01779	1.00747	0.936458	0.82958	0.850661	0.513542	0.446744	0.624467	1.79071	0.96943	1.76661	0.796364	0.576	0.356692	0.578403	0.848754	0.692171	1.03029	0.990566	1.02433	NA	NA	NA	0.616078	0.579349
P11717	IGF2R	Cation-independent mannose-6-phosphate receptor	0.949738	1.36041	1.14347	1.20578	NA	NA	1.26673	1.2384	1.22654	2	1.44619	1.01748	1.37843	1.58791	1.39707	1.00699	1.11311	1.54144	0.942197	NA	NA	1.16903	1.20225	1.12032	1.1319	1.36355	1.85287	1.00684	0.855072	1.20105	0.795455	1.01311	1	0.974293	0.953406	1.09352	1.11845	1.21348	1.29732	1.24862	0.933702	1.06077	0.943038	1.26049	1.09993	0.901558	1.1134
P31146	CORO1A	Coronin-1A	0.853866	0.86734	0.719529	0.746046	1.08596	1.00994	0.434097	0.511461	0.766019	1.0551	0.916844	0.645022	NA	NA	1.9467	1.2381	1.07961	1.54415	0.733743	0.880702	0.960234	0.353868	1.09293	NA	0.379656	0.674806	NA	0.497135	0.682945	0.72919	1.45455	1.02771	1.02857	1.10291	1.03932	NA	NA	0.868687	1.32121	0.892298	0.874765	0.998121	1.0203	0.812183	0.796954	0.920755	0.554717
A0A0C4DH35	IGHV3-35	Probable non-functional immunoglobulin heavy variable 3-35	0.883397	0.609382	0.614394	1.34144	1.24448	1.29066	0.951668	1.11663	1.03114	0.918856	0.971213	0.933116	0.921954	0.981435	0.618268	1.35846	1.05433	0.882861	0.780994	1.1034	1.05696	1.26135	0.547963	0.734439	1.27916	0.651679	0.929164	0.946222	0.992658	1.15082	0.806444	0.586445	0.834671	1.02999	1.05719	0.886626	0.686914	1.25005	0.684097	1.86961	1.73098	1.65529	0.770374	0.908305	0.783679	1.33627	1.22398
Q86U17	SERPINA11	Serpin A11	1.19868	0.746415	1.15132	1.25682	1.15186	0.963554	0.999221	0.715732	0.942939	0.718776	0.651812	2.2732	1.43538	1.55793	1.0612	1.33019	1.52439	0.745244	1.69324	0.938497	1.15338	1.43302	1.2234	1.80526	0.968069	0.801322	1.9541	0.880452	0.889715	1.10492	1.30617	0.571361	1.15261	0.835378	0.733809	1.00758	1.23262	1.08151	1.20226	0.705128	0.710505	0.649711	0.713014	0.968484	1.35261	0.82552	1.04998
P0DMV9	HSPA1B	Heat shock 70 kDa protein 1B	1.55219	0.947507	0.963255	NA	NA	NA	NA	NA	1.08519	1.34536	1.52601	NA	NA	NA	1.50578	NA	1.65185	1.51031	NA	NA	NA	NA	1.51969	NA	NA	2.2862	NA	NA	1.52189	1.36364	NA	NA	NA	1.12593	1	NA	NA	1.16798	0.986877	1.2268	1.05155	0.835052	0.596491	1.57895	0.464912	1.41509	2.45283
P07477	PRSS1	Trypsin-1	1.15951	0.813692	0.837972	0.793156	1.3978	1.56608	1.16596	1.09141	1.13431	1.07669	1.37001	0.835525	0.891372	0.954667	0.734285	0.950738	1.0045	1.00574	0.763664	1.93744	1.4326	1.08752	0.766907	0.770662	0.944408	1.26882	0.876938	0.92269	1.24959	1.41027	0.700283	1.40411	0.764617	1.06632	1.50542	1.01133	0.958944	1.15255	0.97797	1.11554	1.11182	1.19493	1.00627	1.12162	0.898488	1.33277	1.11171
A0A0B4J1Y8	IGLV9-49	Immunoglobulin lambda variable 9-49	0.415454	0.649012	1.3971	0.50868	0.795525	1.09479	0.95217	0.436917	0.86262	1.03769	0.577889	0.459014	0.583023	0.719232	1.47464	0.351237	0.766831	0.642213	0.924688	1.26268	1.42467	1.12299	0.97464	0.333701	1.67674	0.745881	0.862434	0.834087	1.01204	1.01378	0.610585	1.12384	0.659207	0.91045	1.00877	1.29348	0.848788	1.07895	1.04355	1.53174	1.41945	1.39969	0.873405	0.924219	0.896392	0.533698	0.568265
P08195	SLC3A2	4F2 cell-surface antigen heavy chain	1.34671	2.44336	1.47154	1.54277	1.83438	1.47812	1.27454	1.04201	1.36916	1.45141	2.26298	1.46895	1.42866	1.47014	2.00692	1.21174	1.07137	1.71535	1.38605	1.36979	1.69479	1.11356	2.03686	1.43558	1.22504	1.34465	1.39912	0.796173	0.949588	1.25823	1.04841	0.723227	0.939364	0.898678	0.98326	1.2225	1.20993	1.01843	1.28672	1.06267	1.07435	1.16144	1.40387	1.13358	1.43321	1.05	1.12129
A0A0C4DH36	IGHV3-38	Probable non-functional immunoglobulin heavy variable 3-38	1.01316	0.746578	0.661742	1.05479	2.14964	1.47549	1.09961	1.15705	1.22872	1.01961	0.702093	1.33223	1.02761	1.02569	1.11847	1.20201	1.58544	1.09155	1.02475	1.17796	1.39382	1.48188	0.600369	0.764111	1.32915	1.00578	1.37953	0.873034	0.903771	1.79523	1.06086	0.809025	1.24033	1.09431	0.874613	0.926336	0.99303	1.08397	0.925809	1.29478	1.11618	1.11122	0.962593	1.33177	1.08789	0.963072	1.17875
P22897	MRC1	Macrophage mannose receptor 1	1.21392	1.26763	1.4427	NA	1.23724	0.933365	1.18221	1.36869	0.890229	0.572309	NA	1.11706	0.394052	0.599752	NA	1.06009	0.943414	0.684668	NA	1.11059	1.3431	1.07699	1.75063	0.349442	1.24294	0.585173	0.458488	0.822926	0.671194	1.49689	0.961212	0.558095	0.942684	0.884045	0.802721	0.478315	0.548947	1.00567	1.12028	0.902138	0.78253	0.827111	0.92808	1.19281	1.02754	0.865049	0.912303
A0A075B6J9	IGLV2-18	Immunoglobulin lambda variable 2-18	1.32082	1.61703	1.42821	1.45173	2.29148	1.84875	1.65659	1.29788	1.28489	1.21476	1.20551	1.00232	1.13352	1.19686	0.948987	1.27934	1.10925	1.23612	1.23166	1.29554	1.29105	1.66377	1.31686	3.15741	2.07031	1.15615	1.39192	0.980773	1.13969	1.03812	0.890779	0.715446	0.91359	0.787426	0.758105	1.04607	1.19537	1.08699	1.03688	1.77759	1.82134	1.65524	0.887197	1.03645	0.951326	1.02941	0.886137
Q14515	SPARCL1	SPARC-like protein 1	NA	1.20946	1.23312	1.20282	4.08728	1.15212	2.58853	0.85448	1.12026	1.48005	1.32996	1.92701	0.917733	1.0649	0.874277	1.0073	1.09847	1.44548	1.15809	1.17456	1.17955	1.56201	1.33473	1.00731	1.08602	NA	1.36837	0.632975	NA	NA	0.939173	0.501217	0.992701	0.992157	1.1207	1.02194	0.924132	1.21781	1.19485	1.12633	1.07048	1.07181	1.14996	1.14608	1.13054	0.642934	1.07513
P01699	IGLV1-44	Immunoglobulin lambda variable 1-44	NA	NA	NA	NA	NA	NA	NA	NA	0.868881	NA	NA	NA	NA	NA	NA	NA	0.732517	NA	NA	NA	NA	NA	NA	NA	NA	NA	NA	NA	NA	NA	NA	NA	NA	0.655594	0.748252	NA	NA	NA	NA	NA	NA	NA	0.326161	0.497169	0.328426	NA	NA
Q13093	PLA2G7	Platelet-activating factor acetylhydrolase	1.19481	1.55446	1.75981	1.18694	NA	NA	1.71548	0.986468	1.78171	0.497487	1.3391	1.27659	1.6541	1.34816	1.04584	1.23744	2.06316	0.477387	1.43964	NA	NA	1.98369	1.05537	1.10836	0.941013	1.3761	1.08303	0.715822	0.644848	0.514805	1.32158	1.14472	1.18699	1.03613	0.928499	1.00141	0.820152	1.30777	1.07616	0.766332	0.580402	1.08794	1.14495	1.19595	1.19595	0.927339	0.900932
P12830	CDH1	Cadherin-1	1.45318	0.725195	0.891051	NA	1.1423	0.965298	1.13358	0.871411	1.28521	1.0313	1.16728	1.26352	1.44978	1.10007	1.22883	1.21934	1.1722	1.07889	NA	1.34435	1.40472	0.823346	0.855058	0.841079	0.693196	2.11885	1.21364	1.11454	0.594838	0.984394	1.15354	0.629595	1.07105	1.11652	0.933989	0.952774	1.22151	1.02578	1.01021	0.98836	0.988619	1.09752	1.03344	1.06887	1.08519	0.827904	1.08196
A0A0G2JS06	IGLV5-39	Immunoglobulin lambda variable 5-39	0.416254	0.329681	0.426456	0.770115	0.56284	0.466265	1.3774	0.441608	1.07166	0.592458	0.185265	0.709228	0.801109	0.591918	0.457319	0.643993	1.65455	0.501262	0.573545	0.406144	0.594885	1.03236	0.395212	0.372425	1.30511	0.319376	0.594295	1.21335	0.437319	0.392376	0.619898	0.386002	0.878872	0.982888	0.82139	0.46038	0.763867	0.639278	0.47677	1.55522	1.59246	1.64042	0.781744	0.924544	0.65693	0.574231	0.54369
P80188	LCN2	Neutrophil gelatinase-associated lipocalin	0.89976	1.06226	1.01659	0.992933	3.04521	2.56512	1.18087	0.919725	1.48348	1.31018	0.98072	1.04338	1.12793	0.806607	2.85947	2.07921	1.91094	1.51719	1.10389	3.14424	2.99139	1.21461	1.09466	1.01321	1.9348	0.945803	1.30571	0.883028	0.519424	0.780815	1.1784	0.915032	1.25905	0.964575	0.888977	1.01802	0.61021	0.931416	0.712705	1.27509	1.34456	1.09754	0.967631	1.00265	0.827806	0.859384	0.65042
P34096	RNASE4	Ribonuclease 4	1.0915	0.863548	1.02534	0.976388	0.849782	0.781659	0.951505	0.727425	1.06885	0.92372	0.778986	1.40274	1.32119	1.18079	0.812802	1.17332	1.54492	0.818182	0.891919	0.815721	0.644541	1.16555	1.04288	0.945695	1.00836	0.883442	1.72185	0.730769	1.0354	1.25545	1.1808	0.634663	1.25312	0.958018	0.824517	1.29338	1.1053	1.85575	1.36452	1.29206	1.05852	1.19592	0.66782	0.806228	1.26298	0.920505	0.986627
P61769	B2M	Beta-2-microglobulin	0.343517	0.431545	0.460222	0.543848	1.01484	1.03892	0.906564	1.41415	0.803709	0.644522	1.87821	0.380904	0.366687	0.372417	0.681564	0.559167	0.737223	0.888944	0.764673	0.901715	1.0785	0.63823	0.510176	0.337835	0.615138	0.420768	0.659505	0.886679	0.448516	0.611235	0.557136	2.96242	0.589639	0.974974	2.07448	0.40884	0.382852	0.666975	0.592507	0.719385	0.920674	0.907784	0.814549	1.03105	1.14462	1.27021	1.09922
Q7Z7G0	ABI3BP	Target of Nesh-SH3	1.23693	1.41292	1.50204	0.894519	1.2394	0.932461	0.718391	0.520115	1.12301	1.15146	1.50763	1.38541	1.36784	1.63492	1.06645	1.36434	1.56972	1.1136	1.39607	1.07232	1.31338	0.728736	1.68193	1.02622	0.498851	1.36369	1.40166	1.06207	0.799687	1.01815	1.51079	1.30678	1.45838	0.874337	0.739926	1.11318	1.1539	1.12756	1.08258	0.905336	0.953098	0.943632	0.946647	1.14924	1.02235	0.706512	0.819535
P05787	KRT8	Keratin, type II cytoskeletal 8	NA	NA	NA	NA	NA	NA	NA	NA	NA	NA	NA	NA	NA	NA	NA	NA	NA	NA	NA	NA	NA	NA	NA	NA	NA	NA	NA	NA	NA	NA	NA	NA	NA	NA	NA	NA	NA	NA	NA	NA	NA	NA	NA	NA	NA	NA	NA
P16070	CD44	CD44 antigen	0.3698	1.28821	1.09737	1.20364	1.29216	0.912167	1.05236	0.61622	0.899247	1.01255	0.818909	1.12289	0.741767	0.931422	1.02001	1.03121	1.08614	1.06451	1.37159	1.05436	0.89608	0.858025	1.12859	0.651685	0.845466	0.49919	0.846765	0.899532	0.394516	0.570908	0.856358	0.593368	1.01951	0.737884	0.77308	0.630957	0.736343	0.856409	1.00103	0.916608	0.868285	0.911213	0.983172	0.973951	0.754495	1.06286	1.12414
P01116	KRAS	GTPase KRas	NA	NA	NA	NA	NA	NA	NA	NA	NA	NA	NA	NA	NA	NA	NA	NA	NA	NA	NA	NA	NA	NA	NA	NA	NA	NA	NA	NA	NA	NA	NA	NA	NA	NA	NA	NA	NA	NA	NA	NA	NA	NA	NA	NA	NA	NA	NA
P17813	ENG	Endoglin	1.46429	0.877824	1.29372	1.06285	1.5166	1.05791	1.4992	1.23445	0.661526	0.67186	0.521091	0.701413	1.44714	1.71421	0.903267	1.27915	0.88474	0.66407	0.705441	1.05544	1.11405	0.821372	0.970711	1.24229	0.54067	1.03864	1.43888	1.28868	1.20638	1.30708	1.18816	0.666078	1.4258	0.637987	0.701502	1.56057	1.31718	1.13138	1.16318	1.42843	1.48004	1.39825	1.56904	1.20084	1.11925	1.3453	1.29665
P01344	IGF2	Insulin-like growth factor II	1.22782	0.843657	1.04905	1.39704	0.975844	1.01804	1.3708	0.998879	1.57934	1.06987	1.314	0.923243	1.13185	1.26848	0.77736	0.958579	1.44782	0.82688	1.03943	1.19732	0.965658	0.975184	1.21494	0.952769	0.771534	0.883198	0.910318	1.06164	1.3884	1.20552	1.03043	1.04947	1.02964	1.10626	1.11539	1.30222	1.34833	1.12269	1.2338	0.738083	0.846842	0.780589	1.50806	1.80693	1.70066	1.13113	1.14669
Q6UXB8	PI16	Peptidase inhibitor 16	1.50226	0.88256	0.901966	0.903141	1.36118	0.976323	0.681801	0.597863	1.52364	0.842499	1.33882	1.09504	1.21631	1.06646	0.845381	1.3273	1.5197	1.23425	1.29274	1.46549	1.50101	0.69897	0.728075	1.15692	0.606639	1.08967	0.896873	0.792446	0.799819	1.54937	1.55674	0.877305	1.49539	1.19054	0.948424	1.14408	1.4959	0.684224	0.884577	0.929168	0.844065	1.0717	0.942678	0.76489	0.662338	1.46597	1.63944
P12109	COL6A1	Collagen alpha-1(VI) chain	0.781328	1.40655	1.32606	NA	0.65536	0.38806	0.979279	0.856757	0.829466	0.531807	0.900883	1.08055	1.41298	1.27139	0.688911	1.26757	0.761252	0.659033	NA	0.658073	0.412483	0.891892	1.35744	0.985251	0.821622	0.819271	1.68732	0.772973	0.667	0.942087	0.826828	0.975515	0.969127	1.07525	1.06435	1.16814	1.35398	0.9809	1.1678	0.661578	0.694656	0.801527	0.940426	0.86383	0.942979	0.904082	1.17755
P30043	BLVRB	Flavin reductase (NADPH)	0.75082	0.902956	0.667738	0.843023	NA	NA	1.17725	0.578134	0.902141	1.33333	0.744681	1.70905	0.528169	0.809859	1.8962	2.81077	2.6055	2.03741	1.51453	NA	NA	1.56985	2.55398	0.711268	1.31033	0.813115	0.964789	0.743788	0.760656	2.52787	2.15108	0.667913	1.84443	1.24159	0.737003	0.626761	0.978873	0.841902	0.821337	1.36395	0.969388	0.561224	0.818396	0.912736	0.462264	0.6	0.607843
P54108	CRISP3	Cysteine-rich secretory protein 3	0.892034	0.82594	0.898183	1.1854	1.4159	0.724265	1.1072	0.705539	0.862778	0.856405	0.64309	0.662662	0.602804	0.692212	1.00136	0.891721	1.00447	0.814914	0.827026	0.863511	1.46094	1.01951	0.611322	0.654206	1.22606	0.569182	0.391277	1.94999	0.71174	0.97624	1.11834	1.5164	1.27549	1.59203	1.45698	1.02741	0.605919	0.932826	1.12252	1.27266	1.39426	1.40975	0.327493	0.58052	0.435455	1.47755	1.35918
Q86YW5	TREML1	Trem-like transcript 1 protein	2.10461	1.41552	1.33857	1.33135	2.66513	1.59724	1.81212	1.12424	1.44539	1.29243	1.87447	1.3805	1.17444	1.38747	1.10638	1.16164	1.75015	1.68799	1.30361	1.16571	2.33026	1.46818	1.29336	1.26909	1.62121	1.13076	1.29225	1.63485	1.30145	1.19339	0.987421	0.971698	1.1717	1.04786	1.03406	1.24907	1.39891	1.99615	1.32029	1.16253	1.21279	1.06136	1.05626	1.20483	1.1874	1.97989	1.18365
P35916	FLT4	Vascular endothelial growth factor receptor 3	0.262712	NA	NA	NA	1.85676	1.32361	NA	NA	NA	NA	1.36571	1.01654	1.37057	1.42779	1.56571	0.780595	NA	NA	NA	1.34483	1.65517	NA	NA	1.01907	NA	0.313559	1.59673	NA	0.618644	0.707627	0.830209	0.93054	1.16538	NA	NA	0.948229	1.10082	NA	NA	NA	NA	NA	1.39303	1.21891	1.52239	1.13806	1.14452
A0A075B6I9	IGLV7-46	Immunoglobulin lambda variable 7-46	0.970877	0.96006	1.1398	1.35577	0.82004	1.04835	1.44596	0.980816	1.23754	1.49358	0.897253	0.995568	1.12575	1.0832	0.828923	0.958181	1.22947	1.28173	1.05766	0.727778	0.773079	1.73071	0.936768	0.386464	1.48328	1.16344	1.10638	1.38698	1.04924	1.39902	0.849946	0.703174	0.941535	1.2291	1.24088	0.596538	0.750953	0.83423	0.712123	1.62124	1.58877	1.46584	0.816354	0.980946	0.842855	1.32456	1.36669
Q12860	CNTN1	Contactin-1	1.20847	0.96484	1.06412	1.60025	0.935034	1.15783	1.14539	0.896762	1.02082	1.58018	0.324453	NA	0.878168	0.961988	0.856327	NA	0.967537	1.52496	1.36369	0.826226	0.842168	1.22541	1.1365	1.08967	1.00305	0.549153	0.890351	1.19243	1.79831	1.89322	NA	NA	NA	1.00988	0.997883	1.18762	1.23051	0.931748	1.03102	1.32375	1.33359	1.22012	0.993298	0.853887	0.958445	0.960526	1.02444
P62937	PPIA	Peptidyl-prolyl cis-trans isomerase A	1.03911	0.95975	0.884615	1.04471	0.958079	0.59742	0.791532	0.588464	0.671296	1.03854	1.02357	1.02831	0.706303	0.795588	1.45606	1.60332	1.153	1.12293	1.46614	0.708588	1.07722	0.550227	0.81932	0.426891	0.960251	1.03629	0.708613	0.52884	0.650403	0.922177	1.21263	1.00708	1.20719	0.668586	0.543022	0.528992	0.747059	1.24687	0.675313	0.909827	0.996532	0.797688	0.676083	0.595345	0.500803	1.08682	0.659232
Q9H4G4	GLIPR2	Golgi-associated plant pathogenesis-related protein 1	1.61831	0.816024	0.747774	0.918283	0.786765	0.801961	0.992166	0.84639	0.881709	1.44513	0.843267	1.17083	0.746145	0.794053	0.867234	1.0436	0.865937	1.05375	1.22992	0.729412	0.889216	0.968324	0.686449	0.680617	0.774864	0.857869	0.762115	0.940736	1.13062	1.65203	1.15656	0.91954	1.27943	1.15543	1.06411	1.23183	0.999449	1.02374	1.40653	1.10974	1.11422	1.11254	0.678939	0.665945	0.715755	1.11641	1.04527
P07237	P4HB	Protein disulfide-isomerase	NA	0.922559	0.936027	NA	1.77504	1.67652	1.30269	0.884017	1.35885	1.66017	NA	NA	1.35992	1.22699	NA	NA	1.15846	1.54113	NA	1.10345	1.70279	0.957567	1.11785	1.09407	0.776521	NA	1.47035	0.582744	NA	NA	NA	NA	NA	0.880059	0.823988	1.00204	1.2454	0.848485	0.776094	1.05195	1.03571	1.04221	0.8463	1.24858	0.971537	0.93038	0.970992
Q9BTY2	FUCA2	Plasma alpha-L-fucosidase	0.845436	1.33622	1.14327	NA	1.6466	1.32468	1.30702	0.987328	1.09867	0.865944	1.22911	0.614277	1.53592	0.964083	0.807595	1.00403	0.615879	1.12559	NA	1.59525	1.6074	1.24234	0.894281	1.09074	1.13358	0.607567	1.36957	0.871436	0.687648	0.657618	1.00173	0.781808	1.05527	0.932079	1.17118	0.912098	1.01229	0.960139	0.972848	0.897427	1.10156	1.10223	0.79853	0.843493	0.947255	0.813407	0.953352
P02730	SLC4A1	Band 3 anion transport protein	1.10652	1.11891	0.896067	NA	0.494118	1.04118	1.38607	1.21842	0.908052	1.06499	1.43165	1.68114	0.635328	0.542735	1.30056	1.92934	1.00398	2.30755	NA	1.1902	1.59608	1.30401	1.66573	0.566952	3.17651	1.04203	0.824786	0.998229	0.817754	5.28804	1.57022	0.870452	1.59852	2.98708	0.957753	0.495726	1.03134	0.949438	0.909176	1.51625	0.70389	0.656293	1.04907	1.73832	0.929907	1.81739	1.42174
P13987	CD59	CD59 glycoprotein	0.837783	0.70082	0.772769	0.828033	0.909859	0.780282	1.14278	0.786835	0.977107	0.816317	0.637056	1.39175	1.20412	1.16339	0.875635	1.17182	0.977367	0.819964	1.08657	0.959437	0.969577	0.929114	0.888889	0.855774	0.851646	0.751357	1.05127	0.923544	0.838914	1.0009	1.36082	0.57732	1.45017	1.15166	1.22294	1.12075	0.945855	1.0337	1.04372	1.25433	1.21559	1.07247	1.07778	1.23131	1.15051	1.08022	1.14585
Q9BWP8	COLEC11	Collectin-11	0.768865	0.893432	1.04752	1.77535	1.24383	1.20471	1.31243	1.16805	0.805049	1.01305	0.597466	1.70584	1.00885	1.00379	0.653042	1.34171	1.07013	1.11269	1.52311	1.26822	1.20471	1.17515	0.822387	0.895854	0.940828	0.650578	0.777553	1.12899	1.1312	1.11829	1.42917	0.495689	1.41537	1.09748	0.684432	1.50961	1.24722	1.14383	1.05273	1.19306	0.996738	1.02847	1.04271	0.991681	1.00943	0.869694	0.996438
P15924	DSP	Desmoplakin	NA	NA	NA	NA	NA	NA	1.37112	2.07495	1.35385	1.09745	0.862845	1.41176	NA	NA	1.05834	1.69853	1.57692	1.04408	NA	NA	NA	1.69287	NA	NA	3.77879	NA	NA	1.4351	NA	NA	1.38235	0.705882	1.01471	1.56923	1.37692	NA	NA	NA	NA	1.4942	1.41067	1.44084	0.956989	0.827957	1.12903	1.21429	1.14286
A0A075B6Q5	IGHV3-64	Immunoglobulin heavy variable 3-64	0.93904	0.493696	0.715078	2.18875	1.48844	1.27716	0.771865	0.622627	0.995792	1.06172	1.26253	0.829301	1.26359	0.882626	0.713972	1.1686	1.32784	1.37673	0.811506	1.32024	0.668356	1.4064	1.48613	0.998674	1.30033	1.75227	0.831731	1.46185	1.07393	0.894942	1.21069	0.67292	1.16045	1.13729	1.04508	1.07178	1.02968	1.59758	0.939486	1.16492	1.29056	1.16813	0.804405	0.906042	0.921398	1.6497	1.51454
P04083	ANXA1	Annexin A1	NA	NA	NA	NA	NA	NA	NA	NA	NA	NA	NA	NA	NA	NA	NA	NA	NA	NA	NA	NA	NA	NA	NA	NA	NA	NA	NA	NA	NA	NA	NA	NA	NA	NA	NA	NA	NA	NA	NA	NA	NA	NA	NA	NA	NA	NA	NA
P54802	NAGLU	Alpha-N-acetylglucosaminidase	1.05419	1.26147	1.19725	NA	NA	NA	2.23725	1.0628	1.11466	1.33157	1.15582	2.06982	1.63134	1.5513	1.03452	2.23947	1.19549	1.56127	NA	NA	NA	1.34783	1.19266	0.863585	1.27912	1.36946	1.23675	0.983897	1.1133	1	1.57703	0.688979	1.794	1.23966	1.13581	1.10598	1.13867	1.38073	1.18349	1.31331	1.29649	1.28832	0.695158	0.674238	0.601315	0.84	0.806667
Q9UJJ9	GNPTG	N-acetylglucosamine-1-phosphotransferase subunit gamma	0.732421	0.732353	0.686471	0.822281	0.70752	0.594727	1.21866	0.887419	1.08091	0.752294	NA	1.625	1.13624	1.00146	NA	1.95594	1.15303	0.685015	0.885942	0.726562	0.589844	1.23375	0.662941	0.817756	1.10469	0.837274	1.15998	0.949861	0.572495	0.988488	1.08811	0.590164	1.25	0.931398	0.883026	0.811603	0.714621	0.881765	1.09588	0.718654	1.00612	1.10398	0.91717	0.994823	1.0371	0.822979	0.814963
A0A075B6I0	IGLV8-61	Immunoglobulin lambda variable 8-61	0.223172	2.85196	0.302376	0.781076	0.695631	1.07098	1.16758	1.75001	1.46527	1.07094	1.43937	0.904567	0.856821	0.655254	0.883906	0.574698	1.4389	0.745456	2.00733	0.644282	1.60529	1.76343	1.35625	1.01701	0.371906	1.23326	0.681496	1.23759	1.26113	1.27814	1.44862	1.63544	1.52596	1.26981	1.27147	0.670495	1.01868	1.57291	0.656471	1.38463	1.34702	1.2556	0.851691	0.973443	0.956626	1.21369	1.09816
P07602	PSAP	Prosaposin	0.927919	NA	NA	NA	1.15423	0.894279	1.60467	1.47206	0.765794	1.58051	1.39874	1.46371	1.35316	1.38831	1.21165	1.18388	1.10015	1.68644	NA	1.02736	0.86194	1.56964	NA	1.03177	1.92494	0.88731	1.89659	1.22269	1.49645	1.12893	0.933008	0.65806	1.18597	1.24037	1.09091	1.06151	1.12538	NA	NA	1.11723	1.13136	1.18715	1.22948	1.34718	1.25618	0.872742	1.08189
P15814	IGLL1	Immunoglobulin lambda-like polypeptide 1	1.2151	0.774468	0.815957	1.01681	NA	NA	0.998245	0.966516	1.59393	1.27745	0.667267	1.1295	1.07051	1.23932	0.66611	1.15375	1.35841	1.27063	1.3558	NA	NA	0.937564	0.788032	0.865938	0.772774	0.7	2.90864	1.04255	1.81409	0.840268	0.64667	0.441866	0.733929	0.955874	0.795196	0.655412	0.355511	1.04734	0.679255	1.07054	0.954855	0.838702	4.02984	4.4048	4.17592	1.20273	1.11292
P01601	IGKV1D-16	Immunoglobulin kappa variable 1D-16	0.943147	0.72568	0.768598	1.25149	1.54484	1.46592	1.27091	0.843321	1.43068	2.80448	0.916307	1.54579	1.2762	1.55022	1.14353	1.67869	1.66136	1.20746	1.6099	1.66592	1.30135	1.23377	0.773247	0.929039	1.24969	1.23094	1.81223	0.909176	0.706479	0.909211	1.40641	0.740981	1.36756	1.48011	1.0517	0.902838	1.30131	0.914878	0.781116	1.0003	1.0597	0.84209	1.28326	1.48369	1.35855	0.795988	0.747018
P23470	PTPRG	Receptor-type tyrosine-protein phosphatase gamma	1.11843	1.55176	1.54801	1.35268	NA	NA	1.90498	1.43985	1.63282	1.53149	1.47684	1.82081	1.19497	1.549	1.44968	1.8698	1.51253	1.77078	1.71317	NA	NA	1.66667	1.58407	1.22781	1.49425	1.5816	1.4197	1.10038	0.821643	0.984843	1.57248	0.573826	1.51745	1.22689	1.09952	1.15341	0.96511	0.973302	1.20328	1.45844	1.49118	1.17128	1.17602	1.2398	1.11288	0.955102	1.19048
P08637	FCGR3A	Low affinity immunoglobulin gamma Fc region receptor III-A	0.858433	1	1.09706	1.22375	2.11078	1.47557	1.1618	1.30637	1.36268	1.11615	0.723206	1.01188	1.09818	1.02182	0.813762	1.12741	0.933333	1.18365	1.07637	1.23337	1.6719	0.965829	0.938854	0.884492	1.65508	0.737543	1.0723	0.816589	0.689299	0.716122	1.01901	0.478467	1.08732	1.06439	0.991581	0.820321	0.728984	0.839474	1.14954	1.3483	1.35348	1.23302	0.940336	1.08998	1.08959	0.945429	0.98011
P68363	TUBA1B	Tubulin alpha-1B chain	1.33405	NA	NA	NA	NA	NA	1.39715	0.930543	1.25964	NA	NA	0.838787	0.707787	0.909011	NA	1.07821	1.05456	NA	NA	NA	NA	1.08727	NA	0.621172	1.1211	0.83944	1.15836	1.12378	0.575431	0.746767	0.793296	0.633679	0.841979	1.0207	0.930386	0.826772	0.870516	NA	NA	NA	NA	NA	NA	NA	NA	1.0042	0.805522
Q12913	PTPRJ	Receptor-type tyrosine-protein phosphatase eta	1.1826	1.08229	1.08854	1.20967	1.00091	1.00362	1.11552	0.885172	1.11599	1.16595	0.954685	1.61454	1.33317	1.3312	0.975454	1.60055	1.23335	1.29683	1.14188	1.3279	1.2038	1.09552	1.32788	1.00344	0.98931	1.09033	1.32973	0.961034	0.902681	1.07828	1.32972	0.794761	1.39196	1.15966	1.03876	1.01572	1.16511	1.07561	1.08595	1.3704	1.41916	1.23952	1.17375	1.24326	1.20256	0.921122	0.912381
P68371	TUBB4B	Tubulin beta-4B chain	NA	NA	NA	NA	NA	NA	NA	NA	NA	NA	NA	NA	NA	NA	NA	NA	NA	NA	NA	NA	NA	NA	NA	NA	NA	NA	NA	NA	NA	NA	NA	NA	NA	NA	NA	NA	NA	NA	NA	NA	NA	NA	NA	NA	NA	NA	NA
Q15848	ADIPOQ	Adiponectin	0.531004	0.420986	0.579439	0.692661	1.20067	1.63236	0.829528	1.30913	0.773574	1.07953	0.568946	0.825816	NA	NA	0.413673	0.6389	0.745342	1.42736	0.829001	0.732175	1.02204	1.13529	0.648683	NA	0.494573	0.179791	NA	1.08739	0.643656	0.846661	0.556085	0.658729	0.542574	1.12225	1.6725	NA	NA	0.798216	1.5085	1.11453	1.16225	1.04666	0.728303	0.737608	0.716968	1.92885	1.15648
P01718	IGLV3-27	Immunoglobulin lambda variable 3-27	1.42159	0.383289	0.424319	0.586468	0.465517	0.615391	0.670568	1.04175	0.528962	0.591543	0.441422	0.551734	0.390434	0.42698	0.408401	0.613897	0.43133	0.491607	0.500501	0.344669	0.342297	0.417285	0.269509	0.562944	0.636526	0.485778	0.636177	0.970525	2.22118	0.96351	1.03992	0.814753	1.05526	0.975501	0.708288	0.433934	0.673006	1.02448	0.864728	1.14555	1.21191	1.23769	1.06262	1.00673	0.954005	0.50676	0.627822
P81605	DCD	Dermcidin	0.757139	0.978638	0.672452	0.383404	1.18429	1.58894	1.2224	0.786714	2.06134	0.782969	0.531481	0.738021	0.733198	0.882677	0.782275	0.909222	0.735778	0.680495	0.299574	0.829923	0.95221	0.731032	3.25367	0.61993	2.59525	0.980186	1.12225	1.06317	0.78176	0.979312	0.816518	0.616181	0.644353	0.591158	1.02981	0.779838	0.933951	1.79439	0.712061	0.747889	0.895051	0.775837	0.956007	0.677386	0.768974	0.524884	0.69708
Q8IXL6	FAM20C	Extracellular serine/threonine protein kinase FAM20C	1.28986	0.882239	1.06757	NA	1.72852	1.59794	1.74306	0.961806	0.861446	0.641003	0.844391	NA	1.48146	1.23891	1.18697	NA	1.04719	0.727509	NA	2.70447	1.84192	1.49653	1.21429	1.21641	1.59375	1.27536	1.76535	0.899306	0.623188	1.74396	NA	NA	NA	0.700803	0.764056	1.11003	1.05957	0.681467	0.92278	1.10986	1.02163	1.29412	0.940555	1.18494	1.31044	0.912393	1.11325
A0A0A0MT36	IGKV6D-21	Immunoglobulin kappa variable 6D-21	0.393695	0.512001	0.630294	1.61382	1.31135	0.651663	0.54744	0.618474	0.932859	1.24948	0.727297	1.16051	0.592358	0.760818	0.593577	1.08357	1.24254	0.837127	0.736165	0.797305	0.7543	1.33509	0.509379	0.446282	1.44202	0.555992	0.541171	0.609689	0.726038	1.59994	1.41382	0.741663	1.58035	0.769133	0.72395	0.627362	1.00927	0.805567	0.660952	0.875554	0.823825	0.776825	0.497325	0.589872	0.455599	0.714944	0.947626
Q8WWZ8	OIT3	Oncoprotein-induced transcript 3 protein	1.16005	1.44672	1.82825	1.44852	2.24171	1.93365	1.43178	1.24276	1.21724	1.26282	1.97893	1.37506	1.26705	1.34107	1.25425	1.16207	1.70069	1.6258	1.52618	1.51659	1.3981	1.61784	1.66945	1.07112	1.5759	1.5057	1.96662	0.850561	0.815321	1.43776	0.753386	0.656235	0.828118	0.946897	0.951034	1.39478	1.19158	1.24948	1.14835	1.11298	0.935096	0.979167	NA	NA	NA	0.774038	0.975962
P10153	RNASE2	Non-secretory ribonuclease	NA	NA	NA	NA	NA	NA	1.90278	1.67593	NA	NA	NA	0.895137	NA	NA	NA	1.38298	NA	NA	NA	NA	NA	1.64352	NA	NA	2.05787	NA	NA	1.3831	NA	NA	1.11398	1.09878	1.08815	NA	NA	NA	NA	NA	NA	NA	NA	NA	NA	NA	NA	0.895262	0.942643
A0A0C4DH43	IGHV2-70D	Immunoglobulin heavy variable 2-70D	1.45698	0.284993	0.212988	0.216052	2.23507	1.61078	1.74398	0.214383	1.37108	0.403217	3.85291	0.914217	2.26004	0.431041	1.38724	0.888483	1.83158	1.45011	0.370757	2.86886	0.564969	2.88766	2.02052	2.77026	0.209235	2.78895	0.421747	0.178804	1.11835	1.66748	1.04725	0.470539	1.04233	0.888402	0.853485	1.44535	0.855019	0.136608	1.23923	3.49918	3.41957	3.05262	1.20273	1.28103	1.35088	0.740216	0.817014
P16930	FAH	Fumarylacetoacetase	0.876053	0.930251	1.04136	0.98831	1.21849	1.37255	1.19182	1.01572	0.886503	0.950343	0.895748	1.42721	1.62622	0.973428	1.05	1.3172	1.18405	1.54253	1.13541	1.59944	1.01401	1.34277	1.0073	1.37998	0.773585	1.07341	1.3605	0.748428	0.717208	0.901324	1.70306	0.787841	1.28619	1.00997	0.897239	0.914969	1.00531	0.85807	0.859692	0.89065	0.979398	0.968304	0.859368	0.983534	0.94081	0.520661	0.534435
P05067	APP	Amyloid-beta precursor protein	1.12988	0.854814	0.950311	1.31732	0.635484	0.322581	1.07928	0.708037	1.25842	0.876471	NA	0.956359	1.05221	0.835284	NA	1.43142	1.09736	0.927451	0.941732	0.867742	0.193548	0.750683	0.930901	0.49685	0.766539	0.384384	0.744374	1.13669	0.93994	0.872372	1.03491	1.04239	1.3005	1.12518	1.19766	1.31233	1.47885	1.1514	1.39984	1.36078	1.37255	1.20588	1.2856	1.45077	1.36778	1.3359	1.19966
P09960	LTA4H	Leukotriene A-4 hydrolase	0.994095	0.926316	0.94386	NA	1.11263	1.00837	0.935298	1.40439	0.938232	1.39667	1.11127	0.891304	1.00548	1.01875	1.51043	0.978261	1.05751	1.98021	NA	1.31507	1.47945	1.39053	1.38596	0.978944	0.854997	0.802709	1.17623	0.908723	0.836054	1.12678	1.08696	0.978261	1.04348	0.920128	1.12673	0.881742	0.81396	0.835088	0.764912	1.27633	1.18211	1.04276	1.09672	1.0328	1.1741	0.736219	0.880503
Q9NZK5	ADA2	Adenosine deaminase 2	NA	0.655317	0.852146	2.58307	1.25874	1.21066	1.26594	1.17555	1.05778	1.34882	0.826976	1.42393	1.73505	1.92754	1.02488	1	0.96533	2.56805	1.92009	0.838724	1.18138	1.29913	0.778451	1.2038	1.24891	NA	2.81295	0.889956	NA	NA	1.0413	1.0713	1.03636	1.01768	0.972808	0.882699	1.23098	0.982276	0.815765	1.02367	1.08314	1.03994	0.969532	1.0764	1.01864	0.892768	1.01397
Q6UY14	ADAMTSL4	ADAMTS-like protein 4	1.01252	0.592973	0.482434	1.06903	0.336597	0.361077	0.942857	0.983673	0.706929	1.11673	0.639447	1.29684	0.946615	0.89974	0.822864	1.23408	0.754682	0.937375	0.971681	0.0966952	0.0917993	0.938776	0.479006	0.967448	0.906122	0.479833	0.880208	0.987755	0.834492	1.20028	0.929455	0.839212	0.940907	0.695693	0.679775	1.02865	1.01562	0.922879	1.13453	1.18537	1.12926	1.33617	0.797057	1.02324	0.984508	0.782369	0.956316
P12814	ACTN1	Alpha-actinin-1	NA	1.62518	1.22287	1.025	2.05128	1.99359	1.23256	0.855814	0.973384	NA	0.920428	0.729323	0.776184	0.812052	1.98456	0.93515	1.35932	NA	1.95625	0.435897	1.96795	1.15814	1.36324	0.457676	0.986047	NA	0.697274	0.762791	NA	NA	0.892857	0.777256	0.911654	1.00494	0.769202	0.549498	0.773314	1.39074	0.775687	NA	NA	NA	NA	NA	NA	1.33398	0.956501
P04211	IGLV7-43	Immunoglobulin lambda variable 7-43	0.985604	1.26852	0.716975	0.671523	0.836967	2.18595	1.78781	1.64865	0.443311	0.523865	0.72827	0.530008	0.679654	0.362915	0.741034	0.502801	0.553989	0.317229	0.735099	0.762623	1.8597	0.640023	1.25494	0.454906	0.859114	0.835323	1.12049	1.16044	0.919417	1.65081	0.884769	0.814617	0.921846	0.920816	1.15417	1.21068	1.11039	0.565741	0.823457	1.20353	1.06034	1.02134	0.560897	0.707692	0.683974	1.45063	1.27311
P63104	YWHAZ	14-3-3 protein zeta/delta	0.703736	1.18217	0.948747	1.07334	1.52916	0.885461	1.26081	0.762577	1.12312	0.910357	0.917861	1.18457	0.791063	0.900161	2.6294	1.32136	1.82211	1.40824	1.58633	0.860947	0.840659	1.04898	1.08858	0.550725	1.12092	0.710686	0.964171	0.673875	0.347524	0.675065	1.11597	0.890976	1.11719	1.18593	0.770854	0.499195	0.729066	1.04847	0.777159	0.633555	0.755906	0.609328	0.70474	0.843341	0.656885	0.752128	0.637766
Q6UX71	PLXDC2	Plexin domain-containing protein 2	0.712177	0.910243	0.705385	1.20999	1.07454	0.690814	0.821808	0.540066	2.13797	0.75	0.599834	0.862957	0.783262	0.86588	0.608119	0.818521	1.15735	0.648385	1.00226	0.832021	1.15958	0.744237	0.741288	0.847103	0.604464	0.581181	0.763412	0.746432	0.647601	0.798893	0.858103	0.637789	1.08813	0.988597	0.95667	0.809549	0.922747	0.649419	0.736008	0.819042	0.835746	1.00612	1.07827	1.09807	1.04184	0.534871	0.625206
P01701	IGLV1-51	Immunoglobulin lambda variable 1-51	1.26424	0.950331	0.805176	1.09868	1.93837	1.60162	1.30151	1.15955	1.1462	0.582377	1.26842	0.529447	0.837077	1.02366	0.759206	0.824364	0.727723	0.948783	1.02939	1.60896	0.898469	0.922458	0.949588	0.788621	0.869886	0.398299	1.81955	0.609612	0.742994	0.822936	0.860904	0.765717	0.916818	0.833488	0.8551	1.02146	1.11834	1.59836	0.958643	1.45641	1.48935	1.25849	0.624085	0.697352	0.580398	0.759334	0.743498
P0DP01	IGHV1-8	Immunoglobulin heavy variable 1-8	NA	NA	NA	NA	NA	NA	1.29844	0.930549	NA	NA	0.601766	NA	NA	NA	0.825904	NA	NA	NA	NA	NA	NA	1.99698	NA	NA	1.40463	NA	NA	1.04882	NA	NA	NA	NA	NA	NA	NA	NA	NA	NA	NA	NA	NA	NA	0.934328	0.725373	1.03582	0.927044	0.949686
P04066	FUCA1	Tissue alpha-L-fucosidase	1.48923	1.68566	1.31612	1.38066	NA	NA	1.20165	0.924509	1.37943	1.46861	1.34745	1.45787	1.98115	1.16211	0.848238	1.39613	1.19391	1.54625	1.63746	NA	NA	1.48811	0.9439	1.22809	1.27715	1.22809	1.90763	0.832472	0.903852	0.993024	1.08789	0.712107	1.10605	0.92169	1.12803	0.791706	1.13949	0.949243	0.842386	0.975129	1.08887	1.11556	0.832241	1.01988	1.05286	0.830159	1.12324
P07333	CSF1R	Macrophage colony-stimulating factor 1 receptor	1.42931	1.88484	2.0096	1.67325	NA	NA	NA	NA	1.44005	NA	1.13514	NA	0.984155	1.03873	0.84985	NA	1.42421	NA	2.55204	NA	NA	NA	1.41075	0.818662	NA	1.68638	1.15141	NA	1.20694	1.31234	NA	NA	NA	0.919683	1.02036	0.90669	1.07746	0.962572	1.18138	NA	NA	NA	0.767305	1.03093	1.06922	0.698413	0.619048
O00151	PDLIM1	PDZ and LIM domain protein 1	1.4503	1.09241	0.944842	1.55358	1.87363	0.819714	0.777956	0.896187	0.908243	0.881369	1.15367	0.843154	0.655352	0.843342	1.47248	0.876349	1.46958	0.914013	1.51386	1.43808	2.68324	0.621916	0.545845	1.13577	1.48382	0.410243	0.761097	0.800384	0.978702	0.994422	0.644813	0.926141	0.814938	0.875368	0.723749	0.93342	1.11358	1.9341	0.934097	1.08081	1.0426	0.818869	1.13684	1.09737	0.873684	1.52529	1.12451
P07437	TUBB	Tubulin beta chain	NA	NA	NA	NA	NA	NA	NA	NA	NA	NA	NA	NA	NA	NA	NA	NA	NA	NA	NA	NA	NA	NA	NA	NA	NA	NA	NA	NA	NA	NA	NA	NA	NA	NA	NA	NA	NA	NA	NA	NA	NA	NA	NA	NA	NA	NA	NA
Q9Y6Z7	COLEC10	Collectin-10	0.685733	0.757551	1.04489	1.71931	1.28861	1.12361	1.29716	0.918141	0.932538	0.91947	0.356996	1.49956	1.34526	1.38002	0.585711	1.269	0.999222	0.966776	1.36579	1.40588	1.10319	1.31784	0.83458	1.04145	1.09614	0.479339	1.22245	0.990834	0.642453	0.715963	1.26812	0.602183	1.39651	0.724442	0.711988	0.941298	1.05922	0.947077	1.03353	0.963358	0.956248	1.02885	1.02354	1.29235	1.09287	0.931891	1.03029
Q8NBJ4	GOLM1	Golgi membrane protein 1	0.838431	0.556115	0.737796	NA	1.54545	1.05865	0.505841	0.610397	0.618644	0.724474	0.331865	0.580552	0.883455	1.00416	0.443465	0.731092	0.782486	0.527963	NA	1.3695	1	0.366238	0.651233	0.869927	0.471963	0.995984	1.52758	0.544977	0.747915	0.949336	0.647059	0.721489	0.807923	0.595339	0.641243	0.942768	0.983351	0.859084	0.862607	0.711134	0.734736	0.783479	0.395271	0.452258	0.371022	0.525295	0.610455
P62987	UBA52	Ubiquitin-60S ribosomal protein L40	0.623762	0.799927	0.76774	1.12701	1.10316	0.805324	1.5209	1.04502	0.764268	1.18542	NA	0.889524	0.868764	1.05206	NA	1.59619	1.18693	1.58479	2.43408	1.05158	1.24792	1.47267	0.940015	0.640998	1.69453	0.591859	0.963124	1.10611	0.350935	0.816282	0.82	0.942857	0.841905	0.961125	1.08354	0.719089	0.933839	1.78274	0.970739	1.00475	1.0729	0.906498	1.05996	1.15406	1.11808	NA	NA
P16109	SELP	P-selectin	1.18594	1.16026	0.776442	NA	1.3581	0.859048	1.25887	1.11348	0.781453	1.66712	0.88141	0.908999	1.08469	1.27036	1.42201	1.17088	1.32101	1.41375	NA	0.79873	0.830476	0.663121	0.772436	0.90228	0.897163	1.16553	1.45603	0.712766	1.0771	1.39456	0.817998	0.718908	1.11527	1.02464	0.756809	1.92834	1.3127	1.10978	1.01362	0.792453	1.00809	0.878706	0.869367	0.85025	0.728266	0.981735	0.96347
P55103	INHBC	Inhibin beta C chain	1.04487	0.869936	1.10821	0.936694	1.15935	0.861247	1.06452	0.612903	1.09131	1.38879	0.861973	0.828412	1.75109	1.5292	1.7494	0.80846	1.23361	1.51197	0.705744	1.54038	0.996206	0.774194	1.36354	1.38139	0.880184	0.861575	1.96825	1.67742	0.821002	0.953222	1.18595	1.2913	1.10615	1.15921	1.07154	1.14745	0.940511	1.20203	1.09595	0.837324	0.549247	0.577388	0.962298	0.89439	0.967295	1.08225	1.12892
P08567	PLEK	Pleckstrin	0.762162	0.724771	0.891743	1.7291	1.35671	1.62805	1	1.05469	1.02926	0.454517	0.74768	0.549652	0.884321	0.959582	0.697768	0.622075	1.08554	0.408258	1.75629	1.40244	1.47866	1.03646	0.704587	0.68223	1.625	0.418919	0.946341	0.869792	0.737838	0.556757	0.599304	0.882037	0.779886	0.843172	0.705853	0.852265	0.820209	1.51193	0.899083	0.904378	1.04905	1.04284	1.19598	0.768675	0.704418	3.08517	1.2812
Q86SQ4	ADGRG6	Adhesion G-protein coupled receptor G6	0.978977	0.627932	0.69403	NA	2.57014	1.819	1.38364	1.39554	1.38312	NA	1.31019	1.06182	1.60698	1.63728	1.13796	1.23564	1.57792	NA	NA	1.67421	1.49774	1.33978	0.760128	1.77319	1.32193	1.50625	1.95776	0.969517	1.61875	1.07955	1.04291	1.01527	1.04145	0.75	0.522727	1.28375	0.936639	0.883795	2.36567	NA	NA	NA	0.851901	0.897932	0.541694	0.784314	0.998039
A0A087WSZ0	IGKV1D-8	Immunoglobulin kappa variable 1D-8	NA	6.19429	1.50857	1.30228	NA	NA	NA	NA	NA	1.40173	1.31839	1.12847	1.05149	0.963415	1.3778	1.08507	NA	1.26566	1.53623	NA	NA	NA	1.53143	0.811653	NA	NA	3.43902	NA	NA	NA	0.862847	1.1059	0.720486	NA	NA	0.678862	0.639566	1.37143	0.914286	1.20734	0.822894	0.887689	0.666016	0.765625	0.861328	4.34286	1.28571
P23284	PPIB	Peptidyl-prolyl cis-trans isomerase B	1.112	NA	NA	1.45209	1.93007	1.053	1.18175	1.09419	1.13617	1.05435	1.40064	0.814965	1.0296	1.16305	1.28935	0.978092	1.24468	1.13315	1.33935	1.62937	1.77696	1.20015	NA	0.817958	1.67255	0.422	1.0999	1.10596	0.546	0.692	0.714526	0.85305	0.934951	0.755319	0.551064	0.820178	0.873705	NA	NA	1.02174	1.10938	0.863451	1.11146	1.05901	0.924446	1.46062	1.18449
P00390	GSR	Glutathione reductase, mitochondrial	0.726736	1.09026	0.756592	1.54726	1.25235	1.13636	1.0441	0.977578	1.32988	1.53337	1.27918	1.13898	1.22749	0.944482	1.06979	1.35932	1.12355	1.34754	1.38308	1.05956	1.27116	1.4701	2.03144	0.991198	1.37818	0.605613	1.76236	0.860239	0.704579	1.09601	0.844068	0.79661	0.959322	0.926963	0.972611	1.01693	1.00948	0.912779	0.689655	1.02143	0.897467	0.885533	0.967102	1.0312	0.937606	0.538835	0.667476
P08311	CTSG	Cathepsin G	0.65616	0.489231	1.01231	NA	1.35047	1.54263	0.961839	0.896791	1.05577	1.10947	0.639037	2.61818	NA	NA	5.37701	3.25455	1.45912	1.22485	NA	1.58728	2.87077	1.27667	0.772308	NA	1.7294	0.518625	NA	0.76843	0.489971	0.782235	2.18182	1.12727	3.47273	1.0499	0.770231	NA	NA	1.23692	1.07692	1.23225	1.27219	1.3787	NA	NA	NA	1.14511	0.588362
P08246	ELANE	Neutrophil elastase	0.679707	0.733358	1.33321	1.19461	1.18342	1.764	0.839533	0.524275	1.09284	1.11667	0.400356	2.44801	0.528652	0.545964	2.65811	1.98035	1.51753	0.940598	1.07921	1.12301	1.54708	0.873266	1.36211	0.719093	1.34647	0.517522	0.535235	0.796028	0.356968	0.454768	2.41351	0.524677	2.41255	0.931358	0.710123	0.609607	0.685686	1.13753	0.714338	1.0359	1.28504	1.13291	0.833999	1.02196	0.755562	1.27563	0.656018
P24593	IGFBP5	Insulin-like growth factor-binding protein 5	0.580426	0.311628	0.393023	0.975197	1.07239	0.752004	0.871361	0.690137	0.676776	0.604839	0.46443	NA	1.53983	1.32075	0.44907	NA	0.630272	0.48629	0.522015	0.738978	0.83492	0.612002	0.344186	1.09853	0.49792	0.459574	1.00472	0.770053	0.848511	0.944681	NA	NA	NA	0.933853	0.97487	1.42558	1.22379	0.181395	0.6	0.7	0.772581	0.804032	1.11053	1.17392	1.02847	0.653772	0.736944
P15151	PVR	Poliovirus receptor	1.03863	0.545918	0.746753	1.0812	NA	NA	1.16621	0.588398	1.11243	1.57601	1.17368	1.45741	1.42651	1.44819	1.20658	1.75174	1.40675	1.34207	1.67853	NA	NA	1.0419	0.55334	0.949398	0.809853	0.75656	1.15301	0.675875	0.908163	1.06924	1.56467	0.896845	1.64637	1.60591	1.1888	1.39398	1.40723	1.27829	1.29314	1.13173	1.15424	1.15387	0.818134	0.858724	0.96679	1.17903	1.36004
P0CG39	POTEJ	POTE ankyrin domain family member J	NA	NA	NA	NA	NA	NA	NA	NA	NA	NA	NA	NA	NA	NA	NA	NA	NA	NA	NA	NA	NA	NA	NA	NA	NA	NA	NA	NA	NA	NA	NA	NA	NA	NA	NA	NA	NA	NA	NA	NA	NA	NA	NA	NA	NA	NA	NA
P27797	CALR	Calreticulin	0.973878	0.939491	1.21532	NA	0.576161	0.483607	NA	NA	1.3217	0.552795	1.13324	0.680284	1.05512	1.23097	0.907149	0.646092	1.59245	0.54309	NA	0.449112	0.534153	NA	0.857097	0.902887	NA	0.973208	1.15223	NA	0.888145	1.08104	0.690497	0.688277	0.69405	0.989623	0.79434	1.12336	0.973753	3.7924	1.0354	0.598991	0.640528	0.58618	1.05342	0.961046	1.04674	0.872979	0.78291
Q86UX7	FERMT3	Fermitin family homolog 3	1.20799	1.3086	1.37527	0.968421	1.97674	1.6989	2.19425	1.55866	0.950758	0.791014	1.06167	0.963925	NA	NA	1.11563	1.23232	1.10682	0.782654	1.43158	1.2399	1.70379	0.783994	1.00323	NA	1.03263	0.979675	NA	1.01166	0.844173	0.982385	1.09524	1.69986	1.61039	1.22348	0.918182	NA	NA	2.27097	1.20323	1.16719	1.32602	0.980146	0.506356	0.716102	0.809322	NA	NA
Q16270	IGFBP7	Insulin-like growth factor-binding protein 7	1.58961	1.09146	0.920732	NA	1.09021	1.25912	NA	NA	1.08801	NA	NA	NA	1.20799	1.1832	NA	NA	0.925528	NA	NA	1.04798	1.1977	NA	0.859756	0.971074	NA	0.933692	1.18733	NA	0.998208	1.24194	NA	NA	NA	0.984468	1.15412	0.969697	1.15427	1.56098	1.69512	NA	NA	NA	1.08945	1.3068	1.16458	NA	NA
A0A0C4DH24	IGKV6-21	Immunoglobulin kappa variable 6-21	0.708937	1.29017	1.13179	0.807713	0.660377	1.69811	NA	NA	1.08143	1.38663	0.346003	2.81662	1.55282	0.852955	1.42594	1.75645	1.39238	1.21954	1.27159	1.96855	3.86792	NA	0.883237	0.716612	NA	0.351902	1.06933	NA	0.737923	0.672705	2.0616	0.587393	2.15903	0.901429	0.790952	0.638902	0.925081	0.932948	0.889017	0.917481	0.972751	0.848329	0.725299	0.879043	0.728844	0.471618	0.636074
P22692	IGFBP4	Insulin-like growth factor-binding protein 4	0.864188	1.4	0.942484	1.41211	0.741	0.791335	0.737869	0.549359	0.612634	0.68467	0.41611	0.838305	0.976388	1.08296	0.635225	0.737834	0.793776	0.795417	1.2449	0.719975	0.836254	0.682655	0.983007	0.642948	0.640268	0.511778	0.864391	0.752928	0.72396	1.42823	0.866562	1.37991	0.976452	1.02369	1.17139	1.02967	1.0887	1.27059	1.07843	1.16094	1.18221	1.1233	0.801577	1.03155	1.04353	0.787934	0.956124
P07942	LAMB1	Laminin subunit beta-1	NA	0.870718	1.09696	1.36523	0.917553	0.55984	1.10508	0.868927	1.34701	0.839339	0.798674	1.20239	1.50648	1.65875	0.631732	1.20801	1.21393	1.11562	1.15903	0.56383	0.753989	1.37627	1.09825	1.41685	1.00452	NA	2.25378	1.1322	NA	NA	1.08925	0.629656	1.15882	0.477612	0.486318	1.17279	1.37905	1.29218	1.06012	1.10511	1.23123	1.13363	1.16899	1.34146	1.46864	0.980918	1.13476
P01814	IGHV2-70	Immunoglobulin heavy variable 2-70	0.832332	0.436394	0.353153	0.315981	1.41658	1.88832	1.1672	1.56592	1.14406	0.172007	0.871758	0.759779	1.52223	0.336374	3.60555	1.38435	1.11922	0.955312	0.765747	1.04973	0.761685	2.58521	1.23285	0.695838	0.459807	0.599854	0.971779	1.55305	0.677954	0.778081	0.87162	1.45996	0.846679	1.06534	1.08254	0.751995	0.794755	0.612279	0.755531	1.0274	1.18128	1.01476	0.856668	1.14431	1.07411	0.954802	0.921442
P30041	PRDX6	Peroxiredoxin-6	0.734254	0.843346	0.932066	0.854521	0.903935	0.671296	1.19073	0.685504	0.968917	0.839537	0.838954	1.1286	NA	NA	1.64207	2.02432	1.66489	2.76978	3.16383	1.16011	1.12076	1.38033	1.53232	NA	1.25996	1.27854	NA	0.595366	0.669586	1.6386	1.50405	0.591557	1.38859	1.59106	0.726566	NA	NA	0.937389	0.912041	1.16515	0.725055	0.686581	0.946465	0.977888	0.713704	0.923676	0.584789
A0A087WSX0	IGLV5-45	Immunoglobulin lambda variable 5-45	NA	NA	NA	NA	NA	NA	NA	NA	NA	NA	NA	NA	NA	NA	NA	NA	NA	NA	NA	NA	NA	NA	NA	NA	NA	NA	NA	NA	NA	NA	NA	NA	NA	NA	NA	NA	NA	NA	NA	NA	NA	NA	NA	NA	NA	NA	NA
Q9Y5C1	ANGPTL3	Angiopoietin-related protein 3	1.47203	1.30625	1.44063	0.812195	0.851893	0.797327	1.02285	0.95262	0.727785	0.870647	0.691145	0.88401	1.36283	1.61062	0.74442	0.787075	0.978327	1.93781	0.645122	0.723831	0.755011	1.16332	1.56094	0.911504	1.2146	0.970629	1.93805	1.10758	1.04615	1.28182	0.995857	0.729909	0.936205	0.588643	0.760295	1.21239	1.49558	1.37187	1.34219	0.977612	0.935323	0.810945	1.03157	1.09923	1.28372	0.61714	0.782953
P35590	TIE1	Tyrosine-protein kinase receptor Tie-1	1.69159	NA	NA	NA	NA	NA	1.13167	1.40833	NA	1.30886	1.49917	1.29314	NA	NA	1.31177	1.19295	NA	1.25823	NA	NA	NA	1.055	NA	NA	0.84	1.59813	NA	1.42667	0.616822	1.28972	1.46568	1.06308	1.37106	NA	NA	NA	NA	NA	NA	0.678481	0.762025	0.78481	0.806557	1.20328	1.11803	NA	NA
P30740	SERPINB1	Leukocyte elastase inhibitor	0.59071	0.638728	0.668786	NA	1.36475	1.23386	0.840532	0.890365	0.843511	0.738636	NA	0.486713	1.3145	1.72727	NA	1	1.26794	1.76299	NA	1.29843	1.13089	0.754153	0.872832	1.16462	1.05537	0.631694	1.96069	0.683278	0.551366	0.617486	0.776224	0.68951	1.05035	0.882443	0.734351	0.788698	0.970516	0.689595	0.806358	0.595779	0.727273	0.646104	0.866089	0.918593	0.680154	0.817518	0.854015
P62491	RAB11A	Ras-related protein Rab-11A	0.823971	1.13878	0.85102	NA	1.57627	0.99435	0.729825	0.836842	0.889867	0.68272	0.807574	0.497473	0.991003	1.11201	0.785117	0.909025	1.17485	0.681303	NA	1.29944	1.81921	0.849123	0.64898	0.625731	1.42105	0.488135	1.15385	0.559649	0.57675	0.66957	0.60722	0.384838	0.8	0.786829	0.615385	0.62978	0.754386	1.16939	0.608163	0.934844	0.890935	0.88102	1.22108	0.939971	0.642753	NA	NA
P49913	CAMP	Cathelicidin antimicrobial peptide	0.430038	0.395829	0.539627	0.736223	0.563645	0.485204	0.569412	0.510045	0.370868	0.301639	0.218056	1.00791	0.463793	0.36837	0.576291	1.00395	0.553596	0.370492	0.326449	0.452325	0.47581	0.410136	0.477497	0.267135	0.870588	0.282058	0.26544	1.0733	0.726907	0.605691	2.34124	0.383399	3.23584	1.02885	0.712482	0.550739	0.506418	0.867838	0.903842	0.857377	1.03825	1.16175	0.910574	0.926595	1.06816	0.640708	0.776778
Q02818	NUCB1	Nucleobindin-1	1.2832	1.55396	1.77698	NA	0.968421	1.10526	0.816803	0.891482	1.0826	0.932565	1.3965	NA	1.94286	1.55714	1.06706	NA	1.03692	0.873775	NA	1.09474	0.905263	0.955659	1.76259	1.84286	1.04317	0.772358	1.38571	0.781797	1.01626	1.47425	NA	NA	NA	0.942428	1.03942	1.35714	1.34286	1.15827	0.784173	1.25245	1.18156	1.20231	0.979021	1.33566	1.08392	NA	NA
P0DSN7	IGKV1D-37	Probable non-functional immunoglobulinn kappa variable 1D-37	1.01217	1.71903	1.6782	1.26409	NA	NA	2.23688	1.93617	2.46722	2.29303	1.14544	1.86257	2.30636	2.04335	1.13591	1.80196	1.50079	1.7451	1.52174	NA	NA	2.05248	1.99446	1.3461	1.5844	1.74442	2.42775	0.970213	2.02637	1.56389	1.58616	0.871748	1.39914	0.952212	0.870063	1.24205	1.16474	1.71696	1.27612	1.02179	0.793028	0.704793	1.12192	1.21773	1.15338	0.683998	0.654558
A1L4H1	SSC5D	Soluble scavenger receptor cysteine-rich domain-containing protein SSC5D	0.650547	0.877116	1.03826	1.23457	1.15732	1.08415	1.14286	1.16607	0.977099	0.529593	0.784358	NA	1.09668	0.748918	1.2407	NA	1.23664	0.561875	0.917695	0.85	1.07683	1.13036	0.74908	0.707071	1.13036	0.439781	0.8557	0.714286	0.614964	0.937956	NA	NA	NA	0.709924	0.973282	0.88456	0.786436	1.30022	1.19868	0.697156	0.787855	0.857033	0.807207	1.00541	0.913514	0.911455	0.962848
A0A075B6K2	IGLV3-12	Immunoglobulin lambda variable 3-12	NA	NA	NA	NA	NA	NA	NA	NA	NA	NA	NA	2.10088	NA	NA	NA	2.10765	NA	NA	NA	NA	NA	NA	NA	NA	NA	NA	NA	NA	NA	NA	1.63101	0.386594	1.90386	NA	NA	NA	NA	NA	NA	NA	NA	NA	0.927686	0.950413	0.826446	NA	NA
Q01518	CAP1	Adenylyl cyclase-associated protein 1	0.483146	0.217828	0.276269	NA	0.824242	0.488889	0.394242	0.384246	0.541542	0.739209	0.441071	0.467708	0.473871	0.505327	1.47321	0.659608	1.21249	0.779376	NA	0.551515	1.38182	0.320272	0.20425	0.32826	0.695322	0.35191	0.429731	0.384646	0.377978	0.533034	0.773954	0.831128	0.824775	0.579199	0.525105	0.474886	0.90411	0.588548	0.399646	0.564748	0.634293	0.540767	1.07492	0.467816	0.297925	1.91577	0.892473
Q99969	RARRES2	Retinoic acid receptor responder protein 2	1.19509	1.22393	1.24534	1.43394	0.827243	0.57955	0.653819	0.413455	0.947202	0.582648	0.605578	3.73057	0.914371	0.778853	1.14053	1.73402	1.26534	0.703196	1.37821	0.701735	0.517165	0.677645	1.4879	0.666418	0.859846	0.791741	0.932241	0.604765	0.859964	1.04907	2.11226	0.388601	2.64479	0.70352	0.817238	0.565897	0.771035	1.00838	1.07309	0.718721	0.725114	0.839269	1.02176	1.22804	1.15713	0.376684	0.286345
Q01459	CTBS	Di-N-acetylchitobiase	0.804226	1.46189	1.25794	0.877762	1.36724	0.994269	0.88978	0.548615	1.39468	1.14001	1.37281	1.04557	1.52903	2.59677	0.98979	1.27925	1.10749	1.71184	0.81768	1.93457	1.6681	0.643171	0.97283	0.874194	0.518052	0.978439	0.762903	0.57937	0.676154	0.849073	1.31373	0.747845	1.16995	1.00326	1.23127	0.762903	0.81129	1.28758	0.935074	1.23625	1.26459	1.29349	0.760759	0.575633	0.608861	0.487122	0.565141
A0A075B6H7	IGKV3-7	Probable non-functional immunoglobulin kappa variable 3-7	1.04307	0.941831	0.98586	1.22194	2.46655	1.91409	0.899931	1.22837	1.17543	1.29096	0.96154	1.60471	1.22783	1.53605	1.20632	1.76671	1.51618	5.77899	1.26323	1.24086	1.29653	1.38917	0.858121	1.11151	1.47766	1.50183	2.16926	0.869126	0.928096	0.938151	1.19247	0.366685	1.24355	0.94598	0.79549	0.609739	0.883975	1.2592	0.909475	1.13902	1.02851	1.0022	0.940898	1.03306	1.01246	0.985555	1.02819
A0A075B6S4	IGKV1D-17	Immunoglobulin kappa variable 1D-17	3.55846	NA	NA	NA	NA	NA	NA	NA	NA	1.5368	NA	NA	4.33677	4.52234	NA	NA	NA	1.2703	NA	NA	NA	NA	NA	2.95533	NA	3.38308	4.47938	NA	2.12462	1.86154	NA	NA	NA	NA	NA	2.21821	1.91237	NA	NA	0.961929	0.862944	0.925127	NA	NA	NA	NA	NA
Q7Z7M0	MEGF8	Multiple epidermal growth factor-like domains protein 8	NA	0.291971	0.40146	1.26213	0.871841	1.04874	0.590909	0.465035	1.05476	0.202703	0.621705	1.55966	NA	NA	0.477003	1.42353	0.991354	0.387387	1.26679	1.01264	0.972924	0.58042	0.291971	NA	0.339161	NA	NA	0.940559	NA	NA	1.35126	0.793277	1.66555	0.743516	0.997118	NA	NA	0.664234	0.89781	0.666667	0.671171	0.756757	NA	NA	NA	0.727219	0.998236
Q02413	DSG1	Desmoglein-1	0.767735	1.1459	1.21246	1.00097	NA	NA	0.878685	0.798186	0.670408	0.744136	NA	0.922114	1.6224	1.2624	NA	1.07928	0.791837	0.835821	1.18421	NA	NA	0.797052	1.09727	1.496	0.917234	1.24142	1.496	0.778912	0.672769	0.795195	0.827538	1.26843	0.874826	0.959184	1.13469	1.152	1.4224	1.20563	1.41724	0.962687	0.97548	0.818763	0.667745	0.86823	0.933711	1.17317	1.12394
P24592	IGFBP6	Insulin-like growth factor-binding protein 6	2.70732	0.419003	0.543614	0.571429	1.10526	1.99381	0.64922	0.726058	0.498452	0.69575	0.810458	0.922284	2.2	2.14534	0.91939	0.999207	0.606811	0.665009	0.452888	1.24458	1.32508	0.616927	0.464174	3.01988	0.361915	2.85366	1.27826	0.636971	6.6878	2.52439	1.39572	0.802538	1.64711	1.19195	1.26316	2.22236	1.35652	0.5919	0.697819	0.913201	1.03255	0.987794	0.953096	1.1257	0.969043	0.749139	1.07167
P10321	HLA-C	HLA class I histocompatibility antigen, C alpha chain	0.532508	NA	NA	1.12947	NA	NA	0.592593	0.354321	NA	0.269171	0.581849	1.19844	NA	NA	0.771841	0.797101	NA	0.304382	0.859433	NA	NA	0.559259	NA	NA	0.496296	1.06502	NA	0.662963	0.425697	0.682663	0.879599	0.663322	1.07246	NA	NA	NA	NA	NA	NA	0.465571	0.571205	0.736307	0.423821	0.426239	0.157799	0.665376	0.725794
P11279	LAMP1	Lysosome-associated membrane glycoprotein 1	0.929469	1.77767	1.64447	0.920812	NA	NA	1.10733	0.826066	0.865655	1.29123	NA	1.13865	1.71534	1.43807	NA	1.05345	0.985915	1.34486	0.84467	NA	NA	1.069	1.71107	1.30378	0.809296	0.858937	1.64103	0.925731	0.874879	0.995169	1.41053	0.627421	1.30132	1.35211	0.95558	1.14689	1.23251	0.996248	1.23358	1.24912	1.09975	1.13383	1.21213	1.33836	1.2659	0.864198	1.1472
P62328	TMSB4X	Thymosin beta-4	0.631964	0.436827	0.562929	0.701618	1.15108	0.78741	0.394313	0.326437	0.458132	0.527246	0.394375	0.460383	0.175667	0.223464	1.31727	0.831767	0.701273	0.663988	0.687363	1.13489	0.986331	0.309825	0.234819	0.156218	0.45424	0.137394	0.181254	0.586017	0.979226	0.552172	1.04041	0.718594	1.0094	1.227	0.667743	0.289054	0.484999	1.49363	0.60333	0.66954	0.909131	0.697882	0.642672	0.542033	0.372346	1.51831	1.74628
Q6Q788	APOA5	Apolipoprotein A-V	0.764307	1.0226	1.20488	0.879412	NA	NA	0.583391	0.434054	0.891304	0.79717	0.671986	1.58838	1.92372	2.24434	0.923625	2.01937	1.02221	1.02925	0.826471	NA	NA	0.868109	1.27736	1.9416	0.612701	0.652861	3.87247	1.17097	1.05572	1.14759	1.19613	0.64891	1.08475	0.841682	0.614839	1.36114	1.35638	1.63079	1.62433	0.931132	0.933019	0.954717	0.707661	0.82652	0.877018	0.77907	1.35174
P52209	PGD	6-phosphogluconate dehydrogenase, decarboxylating	1.76685	1.12788	0.850128	1.9137	NA	NA	1.42746	0.624352	NA	NA	1.17308	NA	NA	NA	5.32692	NA	NA	NA	2.15616	NA	NA	1.7513	1.57852	NA	1.46373	1.70947	NA	0.502591	1.14572	1.3898	NA	NA	NA	NA	NA	NA	NA	1.20205	1.39591	NA	NA	NA	0.744589	0.636364	0.662338	NA	NA
P59665	DEFA1	Neutrophil defensin 1	0.45959	0.5	0.837379	0.941317	1.49914	1.0446	0.919198	0.461131	0.813253	0.529761	0.441823	1.0344	0.445621	0.444425	1.87375	1.33817	1.28568	0.865429	0.601437	1.35249	1.97427	0.820563	1.13568	0.45706	0.993313	0.6422	0.50811	0.667595	0.368769	0.440232	2.03981	0.476201	1.73951	1.02905	0.571352	0.603039	0.501622	0.825485	0.809466	0.686406	0.944893	0.885218	0.722081	0.748539	0.59795	0.972534	0.692451
Q9H4A9	DPEP2	Dipeptidase 2	0.873418	NA	NA	1.39241	NA	NA	1.23944	1.166	1.63383	0.838288	1.52496	NA	2.09252	1.86507	1.33823	NA	0.93576	1.22711	1.3038	NA	NA	1.21479	NA	1.81881	0.64336	1.03481	2.20817	0.925553	1.56646	0.765823	NA	NA	NA	0.899358	1.00428	2.12567	1.72629	NA	NA	0.772889	0.643282	0.630202	0.844758	1.02218	0.872984	0.980676	0.81401
Q8WWA0	ITLN1	Intelectin-1	NA	1.296	1.016	1.38182	1.42303	1.99677	1.42851	1.17415	NA	1.84261	NA	NA	1.15995	1.37097	NA	NA	NA	1.7327	1.64242	1.72186	2.56727	1.44821	1.744	1.25	1.00825	NA	2.0914	0.813474	NA	NA	NA	NA	NA	NA	NA	0.981183	1.07392	0.864	0.864	1.22931	1.43012	1.31886	0.664506	0.771475	0.736359	0.902344	1.13477
P78417	GSTO1	Glutathione S-transferase omega-1	1.37524	0.610143	0.679873	0.912853	0.966667	1.13778	0.636201	0.475508	0.38733	NA	NA	0.752768	0.91954	0.896552	NA	0.766298	0.793665	NA	1.17743	1.34889	0.977778	0.537634	0.96038	1	0.495221	0.944762	1.60073	0.627838	1.42095	1.74286	0.98524	1.20049	1.27798	0.829864	0.770136	0.859044	0.84997	0.971474	1.1252	NA	NA	NA	1.12027	1.16323	0.963918	1.2351	0.980132
Q06830	PRDX1	Peroxiredoxin-1	0.592295	1.02614	0.752178	NA	1.53333	1.51667	1.30259	0.946646	NA	NA	1.21197	NA	1.7006	1.17066	1.70484	NA	NA	NA	NA	3.46667	4.11667	1.73857	1.96128	1.01796	1.48171	1.31621	2.20958	0.568598	0.749599	1.5008	NA	NA	NA	NA	NA	0.547904	1.08982	1.03969	0.922556	NA	NA	NA	NA	NA	NA	NA	NA
Q9HBB8	CDHR5	Cadherin-related family member 5	NA	0.479452	0.513699	0.587176	NA	NA	1.47713	1.63549	1.04406	1.5467	0.913415	1.08219	0.445846	0.440589	0.907317	1.09315	1.40805	1.6044	0.401297	NA	NA	1.28259	0.449772	0.301788	1.52491	NA	0.270242	1.10102	NA	NA	1.09589	0.967123	1.04384	0.712644	1	1.00421	0.867508	0.965753	1.39269	1.00824	0.979396	1.02335	0.900943	0.960377	0.486792	1.11646	0.992405
P05556	ITGB1	Integrin beta-1	0.982267	NA	NA	NA	1.26796	0.945268	1.42734	1.18952	1.43909	1.77057	0.807275	1.35679	0.822002	0.760198	0.846841	1.53977	1.19459	1.20449	NA	1.02851	0.996579	1.46705	NA	0.590853	1.11666	0.562381	0.684796	1.16128	0.829006	0.987967	1.23437	0.961702	1.35843	1.3291	1.27242	0.934487	1.18171	NA	NA	1.4414	1.18953	1.15212	0.765324	0.954116	0.794746	1.18103	1.34195
O43303	CCP110	Centriolar coiled-coil protein of 110 kDa	NA	NA	NA	NA	NA	NA	NA	NA	NA	NA	NA	NA	NA	NA	NA	NA	NA	NA	NA	NA	NA	NA	NA	NA	NA	NA	NA	NA	NA	NA	NA	NA	NA	NA	NA	NA	NA	NA	NA	NA	NA	NA	NA	NA	NA	NA	NA
P61224	RAP1B	Ras-related protein Rap-1b	0.453759	0.586513	0.470988	0.76351	0.981467	0.511725	0.685083	0.462247	NA	0.627698	0.39049	0.781417	0.233158	0.267156	0.58522	0.690508	NA	0.485612	1.20744	0.413011	0.459153	0.8186	0.419237	0.121931	0.844843	0.326692	0.135362	0.640884	0.240226	0.336842	0.712233	0.64639	0.830548	NA	NA	0.203987	0.332844	0.579718	0.499216	0.654676	0.660072	0.553957	1.22155	1.11229	1.21396	2.18225	1.02411
Q16851	UGP2	UTP--glucose-1-phosphate uridylyltransferase	1.30455	0.7175	1.1275	NA	NA	NA	1.02168	0.841837	NA	NA	0.51145	0.763941	NA	NA	0.647901	0.879182	NA	NA	NA	NA	NA	1.66964	0.66	NA	0.735969	1.28636	NA	0.59949	0.795455	1.76818	0.938662	2.23792	0.957249	NA	NA	NA	NA	0.96	0.95	NA	NA	NA	0.629176	0.914254	0.63363	NA	NA
P05019	IGF1	Insulin-like growth factor I	1.31652	0.762014	0.852021	NA	NA	NA	1.20907	1.29374	1.62973	0.751883	0.787624	1.59467	0.713137	0.864611	0.653349	1.152	0.52244	0.708187	NA	NA	NA	0.822894	1.51259	0.52748	0.936933	0.803648	0.519437	1.3054	1.06545	1.1309	2.82133	0.605333	2.99733	1.1122	1.36466	1.50268	0.963807	0.768879	1.01297	0.943245	0.927172	0.781517	1.093	1.16998	1.30756	0.838812	1.38388
P62258	YWHAE	14-3-3 protein epsilon	NA	NA	NA	NA	0.350453	0.655589	NA	NA	NA	NA	NA	NA	0.59292	0.628319	NA	NA	NA	NA	NA	0.293051	0.317221	NA	NA	0.914454	NA	NA	0.884956	NA	NA	NA	NA	NA	NA	NA	NA	0.849558	0.961652	NA	NA	NA	NA	NA	0.911493	0.984148	0.78996	NA	NA
O95497	VNN1	Pantetheinase	1.52372	0.297297	0.60961	1.11755	0.909934	0.748344	0.437736	0.509434	NA	1.181	0.262916	0.884021	0.765847	0.4489	0.452354	0.899485	NA	1.33773	1.37095	0.921192	1.25166	0.664151	1.42192	0.913325	0.490566	1.06072	0.390686	0.679245	1.52562	0.789374	1.44588	0.92268	1.70876	NA	NA	0.67141	1.47736	0.373123	1.08033	0.780475	0.849077	0.83219	1.13914	1.40202	1.29846	0.451613	0.542243
P00451	F8	Coagulation factor VIII	1.0531	2.2268	1.80412	0.763889	1.35268	1.12054	0.823691	0.584022	1.19417	1.04475	1.31707	1.07609	1.49097	1.43863	1.65854	1.23123	1.48544	1.20998	0.956349	0.433036	1.04911	0.933884	1.4433	1.40614	0.763085	1.4469	1.54332	0.677686	1.0177	0.920354	0.811265	0.842885	0.878458	1.18447	0.582524	1.18412	0.953069	1.3299	1.69072	1.30637	1.27711	1.08606	NA	NA	NA	NA	NA
P01706	IGLV2-11	Immunoglobulin lambda variable 2-11	1.18473	0.504895	0.506134	2.36219	2.35258	1.16322	0.582587	1.51804	1.84458	0.347125	0.565352	1.05319	0.589653	0.769419	0.929093	0.785525	0.826753	0.368666	1.6581	3.10966	1.07266	1.76376	0.432652	1.71121	1.13982	0.686232	0.83634	0.550176	0.808423	0.746656	0.876025	0.469701	0.885816	0.675161	0.695833	0.782008	1.24047	0.660037	0.505762	0.995967	1.01205	1.15814	0.528354	0.582098	0.57365	0.502434	0.530521
P07900	HSP90AA1	Heat shock protein HSP 90-alpha	0.603076	0.974901	0.892999	NA	1.2207	0.938754	1.18799	0.797553	0.775745	NA	1.16567	0.757632	NA	NA	1.94663	1.29595	1.39024	NA	NA	0.842661	1.02112	0.98109	1.39894	NA	0.908788	1.01775	NA	0.538376	0.53919	0.865424	1.22305	0.754517	0.895327	1.16057	0.653117	NA	NA	1.73448	1.03963	NA	NA	NA	0.714286	0.930233	0.830565	0.64955	0.612613
Q9BYE9	CDHR2	Cadherin-related family member 2	1.27686	NA	NA	NA	NA	NA	NA	NA	NA	NA	1.11965	NA	NA	NA	1.05303	NA	NA	NA	NA	NA	NA	NA	NA	NA	NA	1.54132	NA	NA	0.950413	1.26033	NA	NA	NA	NA	NA	NA	NA	NA	NA	NA	NA	NA	0.690695	0.862385	0.889908	1.2524	1.28115
A0A0A0MS14	IGHV1-45	Immunoglobulin heavy variable 1-45	1.78598	0.653883	0.62516	1.11247	1.46984	1.37663	1.10853	0.847004	1.0115	0.862515	1.08239	1.26672	0.813727	1.46423	1.30923	1.199	1.42357	0.825617	1.20942	1.24793	1.1779	1.3129	0.634628	1.39047	1.05744	1.20268	1.47567	1.41867	1.08422	1.28644	1.32789	0.429951	1.17205	1.37933	0.925867	1.63958	1.03807	1.54862	1.06386	1.21105	1.52385	1.25288	1.44138	1.50474	1.70923	0.819059	0.915708
P32942	ICAM3	Intercellular adhesion molecule 3	NA	NA	NA	NA	2.89505	1.48713	1.56674	1.16706	0.921338	0.858156	0.633523	1.39182	NA	NA	1.42992	1.5054	1.04792	0.783688	NA	1.84356	1.8495	1.58236	NA	NA	1.57923	NA	NA	1.02654	NA	NA	0.91293	0.885761	1.03502	0.66094	0.658228	NA	NA	NA	NA	1.21631	1.03901	0.939716	0.980392	0.901961	1.21569	1.15925	1.11944
A0A0J9YVY3	IGHV7-4-1	Immunoglobulin heavy variable 7-4-1	NA	NA	NA	NA	NA	NA	1.2013	1.59091	NA	NA	0.714432	NA	NA	NA	0.685773	NA	NA	NA	NA	NA	NA	3.27597	NA	NA	0.756494	NA	NA	0.743506	NA	NA	NA	NA	NA	NA	NA	NA	NA	NA	NA	NA	NA	NA	NA	NA	NA	NA	NA
Q08830	FGL1	Fibrinogen-like protein 1	0.519016	NA	NA	NA	0.440224	0.567248	0.771429	0.611429	0.570451	NA	1.01773	0.823041	0.920278	1.96462	1.79956	1.27005	0.954856	NA	NA	2.08531	0.846202	1.14	NA	0.924001	1.21429	0.337808	2.58785	0.814286	0.152125	0.489933	0.601843	0.489401	0.681106	0.696306	0.55814	0.655552	0.524374	NA	NA	NA	NA	NA	0.179792	0.210996	0.0728083	0.225777	0.285192
Q16853	AOC3	Membrane primary amine oxidase	1.18621	1.68294	1.58759	1.25915	1.27105	1.425	1.48854	1.25044	0.901899	1.39024	1.37685	1.84789	1.09375	1.10216	1.3867	1.84337	0.78481	1.29581	1.40594	1.53158	1.43553	1.17813	1.6054	0.942308	1.02293	1.07126	0.920673	1.23986	0.797701	0.983908	1.43373	0.585843	1.29819	1.36709	1.06646	0.967548	1.50601	1.15221	1.37679	1.11069	0.801126	0.803002	1.06294	1.40248	1.28457	0.909013	1.08326
Q9ULI3	HEG1	Protein HEG homolog 1	1.12252	1.06997	0.80981	1.07978	0.652941	0.615686	1.16726	0.604093	0.91914	0.742054	0.725627	1.30711	1.09511	1.08642	0.902921	1.6027	0.696008	0.857213	1.11912	0.458824	0.507843	0.567616	0.989467	0.900158	0.505338	0.62302	1.03275	1.14057	0.859901	1.22772	1.70282	0.967819	1.83234	0.848516	0.879563	0.968824	1.46093	1.192	0.945682	1.04328	1.05966	1.06675	0.976564	1.10853	1.12673	0.892454	1.07837
Q8TDL5	BPIFB1	BPI fold-containing family B member 1	0.583445	0.622461	0.679809	1.01413	0.975671	0.741611	1.19461	1.15545	1.20598	1.17132	1.58696	1.36546	1.00162	1.02269	1.16168	1.62829	1.34385	0.980964	0.759717	1.04279	1.17827	1.39902	0.876941	0.774716	1.44308	0.441923	1.11345	0.854345	0.680908	1.3992	0.815534	0.939667	1.02427	0.890365	1.18605	1.39222	1.86062	0.635603	1.20191	1.26523	1.26269	1.13071	1.09745	1.28977	1.12292	0.977444	1.06579
O75083	WDR1	WD repeat-containing protein 1	0.740705	NA	NA	NA	1.50086	0.976558	1.36667	0.477778	0.935028	NA	0.821072	0.702174	NA	NA	1.52861	0.921739	1.16525	NA	NA	1.40938	1.09949	1.46667	NA	NA	1.14444	0.492172	NA	1.24444	0.54501	0.762231	0.942935	0.856522	0.932065	0.892655	0.892655	NA	NA	NA	NA	NA	NA	NA	0.865459	0.692109	0.467012	1.36162	0.871298
P06744	GPI	Glucose-6-phosphate isomerase	0.582575	NA	NA	NA	1.30992	1.27479	1.09292	0.992035	0.686957	0.622505	1.23823	1.12172	1.12757	1.09877	2.06465	1.34606	0.601581	1.11797	NA	1.16942	1.34814	1.49115	NA	1.05967	1.20796	1.12744	1.21399	0.734513	0.412224	0.512354	1.39857	1.23628	1.25139	0.621344	0.833202	0.738683	0.720165	NA	NA	0.631579	0.656987	0.558984	0.415541	0.452703	0.447635	0.917957	0.73065
P31947	SFN	14-3-3 protein sigma	NA	NA	NA	NA	NA	NA	NA	NA	NA	NA	NA	NA	NA	NA	NA	NA	NA	NA	NA	NA	NA	NA	NA	NA	NA	NA	NA	NA	NA	NA	NA	NA	NA	NA	NA	NA	NA	NA	NA	NA	NA	NA	NA	NA	NA	NA	NA
A0A075B6K0	IGLV3-16	Immunoglobulin lambda variable 3-16	2.76409	1.21937	1.15951	1.29189	0.334166	0.778293	0.643684	0.37502	1.0121	0.556122	0.316534	0.612302	1.12523	1.14068	0.772293	0.739303	0.479227	0.57135	0.545374	0.476883	0.47126	0.531146	1.37492	0.447566	0.390553	0.140904	1.70225	0.603582	1.30232	0.2899	1.20928	0.779858	1.17968	1.23297	1.2544	1.54167	0.758193	2.25624	1.6116	0.834223	0.892229	0.921664	0.417812	0.532119	0.46085	0.925388	1.1812
A0A0B4J1V2	IGHV2-26	Immunoglobulin heavy variable 2-26	0.623145	0.622614	0.455917	0.735593	1.02881	1.3352	0.782781	1.30476	1.14157	0.706825	0.507103	0.659799	0.32123	0.410542	0.707844	0.901875	1.55225	0.672391	0.709288	0.79178	0.910158	1.43371	0.640065	0.437189	0.351355	0.34418	1.241	0.917399	0.475153	0.731926	1.13854	0.888141	1.13893	0.643968	0.628025	0.719766	1.06266	0.716233	1.06417	0.674338	0.79977	0.680535	1.50676	1.54475	1.55889	0.869911	1.02666
Q8IZF2	ADGRF5	Adhesion G protein-coupled receptor F5	1.44326	1.47492	1.3989	0.4	1.14706	0.602941	2.05084	0.918436	1.20761	NA	1.29673	0.789434	2.1047	1.99108	1.24393	1.01321	1.03345	NA	0.477778	1.22059	1.10294	1.01899	1.28448	1.33789	1.01173	1.34882	2.06484	1.19944	0.934501	0.830922	0.679451	1.05512	0.724155	0.989043	1.02191	1.56514	1.82927	1.10658	1.1873	NA	NA	NA	0.385965	0.356725	0.216374	0.906667	0.725714
P04745	AMY1A	Alpha-amylase 1	NA	NA	NA	0.878261	NA	NA	0.890026	0.806905	0.970969	0.768647	1.24026	NA	1.14626	1.20068	0.954545	NA	0.979264	1.15171	0.756522	NA	NA	1.03708	NA	0.806122	0.714834	NA	1.11565	0.741688	NA	NA	NA	NA	NA	1.0451	1.06843	1.16327	1.23129	NA	NA	1.04172	0.960809	0.945638	0.907264	0.879444	0.81762	1.12583	1.23179
P37837	TALDO1	Transaldolase	0.434978	1.02019	0.968998	0.660619	1.28659	1.12805	1.27283	0.941694	1.01991	0.694585	0.818841	1.16454	0.867958	0.681338	4.2343	1.47764	1.56792	1.56176	1.0539	1.4878	0.493902	1.24972	1.43836	0.825704	1.07371	0.620329	1.02993	0.90429	0.390135	0.919283	1.17572	0.881789	1.26198	1.0082	1.17916	0.559859	0.830986	0.986301	0.773612	0.680203	0.713198	0.767343	0.57567	0.608238	0.463602	NA	NA
P06732	CKM	Creatine kinase M-type	0.935989	NA	NA	NA	NA	NA	NA	NA	1.01064	NA	1.13431	1.1104	NA	NA	0.92549	1.0782	0.997872	NA	NA	NA	NA	NA	NA	NA	NA	1.45377	NA	NA	1.41821	0.938834	1.9448	0.429623	0.896964	0.842553	1.19149	NA	NA	NA	NA	NA	NA	NA	0.870155	1.27519	1.03295	0.667897	0.822878
Q9UM47	NOTCH3	Neurogenic locus notch homolog protein 3	0.108883	0.519403	1.12239	0.664634	0.183673	2.47959	1.43506	1.93506	1.08506	0.843509	4.19481	1.0873	1.45061	1.39168	0.272727	1.62103	1.14523	0.734737	0.765244	0.268707	1.39456	1.89935	0.531343	0.863085	1.72403	0.664756	1.93414	2.26623	0.123209	0.762178	0.676587	1.16865	0.74504	0.651452	0.90249	0.837088	1.12825	0.492537	1.01194	0.873684	0.78807	0.868772	0.848049	0.781314	0.662218	0.168975	0.360111
Q9BUN1	MENT	Protein MENT	0.703851	1.13094	1.4336	1.37998	1.67096	1.08517	1.37926	0.546667	1.36054	1.14464	0.602034	2.388	1.24185	1.35236	1.10299	1.726	1.67987	0.90119	0.731432	1.02819	1.5288	1.73333	1.32623	0.913949	1.42815	0.443559	1.18297	0.985679	0.357238	0.844622	1.768	0.744	1.602	0.989699	0.891442	1.1567	1.60054	1.01272	1.34343	1.21607	1.31845	1.20357	0.919156	0.980082	0.983597	0.849913	1.0904
P01703	IGLV1-40	Immunoglobulin lambda variable 1-40	0.952194	0.783689	0.750558	1.01994	1.84349	1.49486	1.26524	1.08793	0.93893	0.945913	0.747849	1.55906	0.705692	0.842148	1.21996	0.972441	0.944109	0.749492	0.941675	9.37894	1.19041	1.42737	0.90857	0.719822	1.12913	1.076	2.00404	0.994941	0.816377	0.839912	0.994549	0.432768	1.01302	0.682779	0.597756	0.825595	1.59992	0.989806	0.798981	1.14152	1.05937	0.975193	0.586998	0.690394	0.541667	0.973444	0.917761
P16402	H1-3	Histone H1.3	0.769053	0.681303	0.86119	0.844262	0.791667	0.989198	1.01078	0.814371	NA	NA	0.305167	0.467614	NA	NA	2.00724	1.23523	NA	NA	0.862295	1.125	0.925926	1.03952	0.655807	NA	0.792814	0.764434	NA	0.538922	0.822171	1.60046	1.26648	1.30739	1.55341	NA	NA	NA	NA	1.42068	1.34136	NA	NA	NA	0.413318	0.590126	0.299656	0.51275	0.383184
P31946	YWHAB	14-3-3 protein beta/alpha	NA	NA	NA	NA	NA	NA	NA	NA	0.879747	NA	NA	NA	NA	NA	NA	NA	1.17405	NA	NA	NA	NA	NA	NA	NA	NA	NA	NA	NA	NA	NA	NA	NA	NA	1.22468	1.07911	NA	NA	NA	NA	NA	NA	NA	NA	NA	NA	NA	NA
Q13740	ALCAM	CD166 antigen	1.57665	1.43462	1.5922	NA	1.6082	1.58913	NA	NA	1.58955	1.47089	1.90379	1.21111	1.06314	1.15891	1.44006	1.14	1.78559	1.55175	NA	1.58627	1.47092	NA	1.36169	0.818085	NA	1.7533	0.980203	NA	1.08731	1.41015	0.971111	1.09556	1.08889	0.978473	0.868829	1.19797	1.05832	1.2368	1.19698	1.12678	1.19146	1.10349	NA	NA	NA	1.33578	1.00977
P01854	IGHE	Immunoglobulin heavy constant epsilon	NA	NA	NA	1.12852	0.934211	0.822917	0.4525	0.61	NA	0.72118	2.31704	1.59446	0.922515	1.09433	6.03701	8.50489	NA	0.566577	0.902081	0.691338	2.22039	0.375	NA	0.850646	0.4775	NA	1.34643	0.3475	NA	NA	1.62052	0.648208	2.17264	NA	NA	0.692308	0.769792	NA	NA	0.678284	0.677391	0.764969	NA	NA	NA	0.661856	0.720619
Q99784	OLFM1	Noelin	0.629147	0.799845	0.893732	NA	NA	NA	1.00134	0.541389	0.985762	0.987868	0.61309	1.7506	0.450967	0.38605	1.43745	1.53237	1.22487	1.45754	NA	NA	NA	0.893525	0.918494	0.360497	0.728638	0.713197	0.341851	0.94526	0.648562	0.810027	1.44125	0.94964	1.2518	0.771357	0.900335	0.298343	0.609807	0.744648	1.01728	1.16118	1.37955	1.08319	1.39613	1.5243	1.5071	0.788498	1.0345
P07738	BPGM	Bisphosphoglycerate mutase	NA	NA	NA	NA	NA	NA	1.57638	1.24567	0.374507	NA	1.56314	1.01056	0.590625	0.665625	1.96758	1.8662	0.649146	NA	NA	NA	NA	1.68661	NA	0.559375	1.28976	NA	0.99375	1.01732	NA	NA	1.13028	1.13908	1.02641	0.773982	0.797635	0.665625	0.81875	NA	NA	NA	NA	NA	NA	NA	NA	NA	NA
P68104	EEF1A1	Elongation factor 1-alpha 1	NA	NA	NA	NA	NA	NA	NA	NA	0.938596	NA	NA	NA	NA	NA	NA	NA	1.40351	NA	NA	NA	NA	NA	NA	NA	NA	NA	NA	NA	NA	NA	NA	NA	NA	1.14035	1.00877	NA	NA	NA	NA	NA	NA	NA	0.669504	0.774468	0.703546	0.725146	0.725146
P78509	RELN	Reelin	0.695531	1.94452	1.17677	1.92254	NA	NA	NA	NA	NA	NA	1.85267	NA	0.984375	0.760417	1.69061	NA	NA	NA	2.21127	NA	NA	NA	1.23226	0.734375	NA	0.756983	1.25521	NA	0.865922	1.41341	NA	NA	NA	NA	NA	0.786458	0.994792	1.27226	1.31613	NA	NA	NA	0.816568	1.61538	1.1716	NA	NA
P23141	CES1	Liver carboxylesterase 1	1.2992	1.27068	1.46617	NA	NA	NA	1.16964	1	NA	NA	1.38503	NA	1.54986	1.42165	1.45276	NA	NA	NA	NA	NA	NA	1.65179	1.48872	1.04701	1.04018	1.13052	1.69658	0.598214	0.813253	1.11647	NA	NA	NA	NA	NA	0.85755	0.858974	1.05263	1.09023	NA	NA	NA	1.02083	2.14583	1.10417	NA	NA
Q92859	NEO1	Neogenin	NA	NA	NA	NA	1.913	1.33163	NA	NA	0.856502	NA	1.06054	1.23897	1.66783	1.4458	1.27351	1.50757	1.30045	NA	NA	1.97134	1.67997	NA	NA	1.17075	NA	NA	1.64802	NA	NA	NA	1.18411	0.715637	1.20744	1.00673	1.45516	1.15443	1.24592	NA	NA	NA	NA	NA	0.92965	1.05956	1.00216	1.04942	1.16962
Q9H299	SH3BGRL3	SH3 domain-binding glutamic acid-rich-like protein 3	0.305982	0.24507	0.282394	1.20585	1.08852	0.599588	0.462409	0.35662	0.776981	0.394596	1.49275	0.392541	0.378213	0.371116	2.17598	0.592829	1.7949	0.594289	1.57518	0.631498	1.18194	0.325017	0.191549	0.280207	0.471723	0.194018	0.341964	0.407518	0.220291	0.449475	0.439728	0.759324	0.529775	0.737157	0.428515	0.423667	0.638857	0.395775	0.387324	0.801073	0.827712	0.627252	0.483039	0.359632	0.229931	0.905896	0.776057
P54289	CACNA2D1	Voltage-dependent calcium channel subunit alpha-2/delta-1	1.09169	NA	NA	NA	NA	NA	1.63071	0.897638	1.26482	0.886551	NA	0.788743	NA	NA	NA	1.05044	1.15132	0.94419	NA	NA	NA	1.11417	NA	NA	0.993701	1.07322	NA	1.09685	1.19195	1.25198	1.00439	0.554094	0.90424	1.02774	0.776797	NA	NA	NA	NA	1.19945	0.975297	1.12534	0.840215	1.01975	0.950329	1.47253	1.6044
P30101	PDIA3	Protein disulfide-isomerase A3	0.579826	0.546036	0.668798	NA	0.449102	0.377246	0.738542	0.547917	0.996988	NA	NA	0.581285	NA	NA	NA	0.972244	1.05422	NA	NA	0.51497	0.538922	0.59375	0.581841	NA	0.841667	0.619013	NA	0.617708	0.544267	0.774311	1.02379	0.693101	1.11499	0.909639	1.00301	NA	NA	0.727621	0.822251	NA	NA	NA	1.06	0.989655	1.09931	NA	NA
Q9HBI1	PARVB	Beta-parvin	1.06794	1.12995	1.22504	0.783935	NA	NA	1.19191	0.952206	NA	NA	NA	NA	NA	NA	NA	NA	NA	NA	1.5137	NA	NA	1.28603	1.09192	NA	1.35074	0.637267	NA	0.854412	0.757648	1.07906	NA	NA	NA	NA	NA	NA	NA	1.51902	1.15769	NA	NA	NA	NA	NA	NA	NA	NA
Q9Y4L1	HYOU1	Hypoxia up-regulated protein 1	1.63127	1.0155	1.33979	1.08436	1.11865	0.621124	1.07623	0.927003	1.13793	2.3407	1.00884	0.821429	1.53348	1.17904	0.909814	1.08546	1.30645	1.49285	1.07649	0.852584	0.813933	1.7584	1.2865	1.04803	1.48127	1.76641	0.991994	1.32687	1.09073	1.47876	0.968112	0.885204	0.922194	1.02614	0.982202	0.846434	0.85444	0.908592	1.03165	1.42003	1.52276	1.32445	1.08953	1.21847	1.21721	NA	NA
P08670	VIM	Vimentin	NA	0.897196	1.59813	NA	NA	NA	0.787276	0.687873	NA	NA	1.31478	NA	NA	NA	2.80957	NA	NA	NA	NA	NA	NA	0.777336	1.11215	NA	1.01392	NA	NA	0.610338	NA	NA	NA	NA	NA	NA	NA	NA	NA	2.07477	0.836449	NA	NA	NA	0.730013	0.880734	0.804718	NA	NA
Q04917	YWHAH	14-3-3 protein eta	0.621871	0.599617	0.511494	NA	NA	NA	0.792139	0.475435	NA	NA	NA	NA	NA	NA	NA	NA	NA	NA	NA	NA	NA	0.58579	0.651341	NA	0.696145	0.530962	NA	0.800454	0.59025	1.32279	NA	NA	NA	NA	NA	NA	NA	0.760536	1.76916	NA	NA	NA	0.660702	0.693629	0.449535	NA	NA
P20160	AZU1	Azurocidin	1.09047	1.06213	1.18047	4	NA	NA	1.11146	0.984375	1.63775	NA	0.704871	2.52344	1.10194	1.03155	3.82808	2.59375	2.24061	NA	2.03053	NA	NA	1.5875	1.46746	1.4466	1.90417	1.34087	2.10922	0.690625	0.518578	1.05977	2.09375	1.6875	2.28906	1.25134	0.764758	0.706311	0.842233	1.01479	1.05917	NA	NA	NA	0.813258	0.962005	0.762328	NA	NA
A0A075B6I1	IGLV4-60	Immunoglobulin lambda variable 4-60	0.770566	0.336597	0.362301	0.243893	0.670432	0.762203	0.225775	0.378636	0.0208695	0.484422	1.28151	0.557806	0.286003	0.3443	0.426471	0.536195	0.828058	0.333652	0.19652	0.265934	0.606293	0.470815	0.401163	0.259452	0.710557	0.406504	0.847619	0.774417	0.482569	0.683202	0.636996	1.29636	1.06891	0.364414	0.332763	0.277345	0.339683	0.47399	0.650551	0.504118	0.518682	0.469022	0.485186	0.459959	0.170725	0.402775	0.375023
A0A0B4J1U3	IGLV1-36	Immunoglobulin lambda variable 1-36	0.0208695	1.343	1.54106	1.04244	NA	NA	NA	NA	2.31269	0.885443	1.11509	1.85156	0.578717	1.46793	1.16606	0.96913	0.67788	0.702351	0.802782	NA	NA	NA	1.62963	0.584913	NA	1.32099	1.55066	NA	1.39506	0.0208695	1.80263	0.572742	1.65681	0.477319	0.546636	0.34621	0.44242	1.19646	0.541063	2.49525	2.31466	2.05153	1.11134	1.06982	1.08419	0.715498	0.751713
P09972	ALDOC	Fructose-bisphosphate aldolase C	1.70732	NA	NA	2.76016	NA	NA	NA	NA	NA	NA	NA	NA	NA	NA	NA	NA	NA	NA	2.26423	NA	NA	NA	NA	NA	NA	1.77236	NA	NA	1.23577	1.43902	NA	NA	NA	NA	NA	NA	NA	NA	NA	NA	NA	NA	NA	NA	NA	0.818182	0.0208695
Q9NZ08	ERAP1	Endoplasmic reticulum aminopeptidase 1	0.877301	1.356	1.366	NA	1.4981	1.80228	NA	NA	NA	1.51485	0.852101	1.26471	1.99091	2.58182	1.62017	1.24837	NA	1.87624	NA	1.79087	1.19011	NA	1.586	1	NA	1.50716	2.30909	NA	1.2045	1.15542	1.20098	0.777778	1.23693	NA	NA	1.07273	1.50909	1.52	1.182	1.07921	1.43564	0.871287	NA	NA	NA	0.525641	0.823077
P01137	TGFB1	Transforming growth factor beta-1 proprotein	1.88485	0.905461	0.977686	1.27405	1.18746	1.12978	0.903114	0.889273	1.12324	0.791908	0.944349	0.674027	1.08546	1.01768	0.857877	0.700315	1.20723	0.526012	1.06108	1.06583	1.13918	0.951557	0.986494	0.748035	0.975779	1.30909	0.934185	1.50519	1.64242	1.93939	1.18717	0.687697	1.33228	1.02575	1.03188	1.04224	1.61002	0.947152	1.09806	0.852601	1.01445	0.971098	1.2398	1.53372	1.43381	NA	NA
Q8N6C8	LILRA3	Leukocyte immunoglobulin-like receptor subfamily A member 3	1.71799	1.12994	0.762712	1.60812	NA	NA	0.855721	0.940299	0.679947	0.232156	0.470796	NA	0.320946	0.123874	1.68177	NA	0.822045	0.232908	0.872804	NA	NA	0.711443	1.53107	0.144144	0.577114	0.791955	0.136261	1.26368	0.596453	0.864187	NA	NA	NA	0.447986	0.543603	0.289414	0.238739	1.03955	1.0226	0.570999	0.496619	0.698723	1.11623	1.49367	1.32911	0.421345	0.513619
Q9H8L6	MMRN2	Multimerin-2	0.536848	0.880335	0.994142	0.807304	0.536481	0.472103	1.03511	0.636704	0.722977	0.463066	0.485242	0.940834	1.06443	1.12857	0.71523	0.977207	0.645955	0.621922	0.58819	0.327253	0.530043	0.697566	0.732218	0.967638	0.68633	0.34272	1.07149	1.08006	0.948472	1.42241	1.47042	0.641125	1.35742	1.27314	0.914563	0.856428	1.0356	1.14519	1.11674	1.49484	1.46863	1.53455	1.00508	1.01586	1.2703	0.939262	1.07939
P01709	IGLV2-8	Immunoglobulin lambda variable 2-8	1.55281	1.6316	1.90988	1.58629	2.58978	2.38647	1.46185	2.25319	0.99939	1.23931	1.3353	1.95513	1.3276	1.19754	1.07498	1.28119	0.912402	1.34564	2.57695	1.23548	2.23369	2.18816	1.3293	1.12468	1.37326	1.62111	3.31362	1.41455	1.3207	1.11934	1.69592	0.879359	1.48736	0.751357	0.729092	1.19253	1.64546	1.07358	1.02272	2.22839	2.5924	2.3406	0.791694	0.881003	1.02304	1.02383	1.02894
P07307	ASGR2	Asialoglycoprotein receptor 2	0.766781	0.84396	0.880872	1.31121	0.600333	0.569942	0.755879	0.698162	0.805327	0.556825	0.773399	0.940291	0.745002	0.65171	0.784893	0.669903	0.817823	0.578413	1.46224	0.462115	0.557036	1.06926	0.696309	0.549089	0.731082	0.637527	0.779653	0.954254	0.510147	0.863565	0.82767	0.460194	0.822816	1.02302	1.14074	0.739671	0.695691	0.96057	1.00419	0.781587	0.656508	0.992381	0.878716	1.09869	0.992866	0.715909	0.936364
P08294	SOD3	Extracellular superoxide dismutase [Cu-Zn]	NA	NA	NA	1.9676	0.518349	0.597477	1.26885	0.808835	1.29715	0.518672	1.78735	0.561672	0.647799	0.792453	6.35747	0.4842	1.68416	0.460581	1.85911	0.626147	0.477064	1.57883	NA	0.677149	1.03656	NA	0.698113	1.19117	NA	NA	0.651376	0.744139	0.70948	1.28648	0.8879	1.02935	1.01677	NA	NA	1.35685	1.31535	1.60166	0.892414	0.917931	0.768276	NA	NA
P35555	FBN1	Fibrillin-1	0.896123	0.580124	0.709317	0.739274	NA	NA	0.914221	0.790068	1.05999	0.873267	1.36808	NA	NA	NA	1	NA	1.07305	0.516832	0.794554	NA	NA	0.988713	0.639752	NA	0.889391	0.599854	NA	1.23476	0.945867	0.940015	NA	NA	NA	0.958394	0.959845	NA	NA	0.978882	0.992547	1.02376	1.44158	1.30099	1.20816	1.28571	0.257143	1.56115	1.2482
Q86UD1	OAF	Out at first protein homolog	0.657606	0.806321	1.1735	0.762327	0.537608	0.597878	0.825103	0.725309	0.883448	0.849788	0.852485	0.587598	0.52556	0.529581	0.661322	0.804634	0.699314	0.880113	0.524655	0.528447	0.533269	0.718621	1.3497	0.413555	0.708848	0.552333	0.479035	0.574074	0.679919	0.76856	0.591599	0.690782	0.590432	0.840353	1.16944	0.524986	0.587019	1.33289	1.44519	0.962858	0.841561	1.05783	0.7421	0.729664	0.598165	NA	NA
P10721	KIT	Mast/stem cell growth factor receptor Kit	1.90934	1.43333	1.84697	1.07794	0.82562	0.829645	1.17629	0.911478	1.31847	1.3001	1.16194	1.01078	1.21849	1.58543	1.11686	1.55509	1.40127	1.49637	0.973621	1.04561	0.879276	1.36909	1.52273	1.12045	1.24681	1.05357	2.01681	1.22731	1.16896	1.64973	0.965868	1.27545	1.03353	0.980892	1.22293	1.48179	1.70308	1.25606	1.53939	1.55971	1.4974	1.39564	NA	NA	NA	NA	NA
P17931	LGALS3	Galectin-3	0.936298	0.742308	0.741026	1.22591	1.91693	1.47267	1.28886	0.868329	1.09244	NA	0.925	1.23612	0.710989	0.676923	1.06	1.22272	1.16119	NA	1.31063	1.7851	1.70204	1.09165	0.9	0.582418	0.951856	0.883413	0.753846	0.982599	0.924279	1.17548	1.31844	0.672623	1.36886	0.976318	0.750191	1.15275	0.878022	1.22436	1.17756	NA	NA	NA	1.08427	1.11019	0.935769	0.856559	0.859112
P68366	TUBA4A	Tubulin alpha-4A chain	NA	NA	NA	NA	NA	NA	NA	NA	NA	0.739003	NA	NA	NA	NA	NA	NA	NA	0.785924	NA	NA	NA	NA	NA	NA	NA	NA	NA	NA	NA	NA	NA	NA	NA	NA	NA	NA	NA	NA	NA	0.995601	1.07918	0.772727	NA	NA	NA	NA	NA
P60763	RAC3	Ras-related C3 botulinum toxin substrate 3	NA	NA	NA	NA	NA	NA	0.838072	0.609394	0.753353	1.02818	0.817766	1	NA	NA	2.77198	2.31072	0.912072	1.80585	NA	NA	NA	0.883807	NA	NA	1.05562	NA	NA	0.690977	NA	NA	1.93435	0.669584	1.55361	0.812966	0.614009	NA	NA	NA	NA	0.822547	0.891441	0.791232	0.790476	0.861905	0.938095	0.924409	0.727559
Q99497	PARK7	Parkinson disease protein 7	0.820282	0.915761	0.997283	NA	NA	NA	1.22335	0.828973	0.663524	NA	NA	0.593849	0.650463	0.511574	NA	1.31625	1.03623	NA	NA	NA	NA	1.09496	1.13587	0.493056	1.39874	0.63543	0.858796	0.882752	0.57638	1.33504	0.832019	1.3683	0.803628	0.968238	0.960794	0.456019	0.814815	1.25815	1.29076	NA	NA	NA	1.03401	0.553846	0.546559	1.79334	0.908152
A0A075B6H9	IGLV4-69	Immunoglobulin lambda variable 4-69	1.02065	0.388281	0.553424	1.13361	0.936737	0.485779	0.377581	0.247788	0.644305	0.419481	0.170657	1.02053	0.72184	0.897221	0.368968	0.994032	0.926855	0.421818	0.961788	0.703555	0.737648	0.789718	0.375142	0.428742	0.683102	0.467064	1.38213	0.926254	0.652174	1.32136	0.848174	0.370017	1.00597	0.462487	0.466458	0.983567	0.989543	1.13992	0.715246	1.18623	1.15169	1.2213	0.29021	0.383	0.171309	0.39524	0.430705
P13598	ICAM2	Intercellular adhesion molecule 2	1.27375	1.08529	1.02274	1.35729	NA	NA	1.50438	0.990798	1.67554	0.916106	0.52149	1.3704	1.92092	1.58801	1.0393	1.36165	1.17949	1.11239	1.87708	NA	NA	1.29711	0.997868	1.3801	1.25153	1.02882	2.1875	1.15337	0.70869	0.971634	0.878284	0.775832	0.872154	1.08826	0.95858	1.03316	1.32398	1.02274	1.07534	0.98463	0.957413	0.930516	0.926177	0.890115	0.902843	0.796576	0.919772
P05121	SERPINE1	Plasminogen activator inhibitor 1	1.03679	1.28843	1.50437	0.882671	1.21611	0.926511	1.78524	0.696517	1.51272	NA	1.07939	1.03273	1.28996	0.946097	0.798979	0.886525	1.64123	NA	0.479693	0.923244	1.06478	1.26119	1.64267	0.714684	1.15755	1.12746	1.03113	1.24461	0.964767	1.13938	1.10747	0.954173	1.50027	0.839357	1.1178	1.00325	0.994888	0.972237	1.03239	NA	NA	NA	NA	NA	NA	1.35849	0.0208695
Q13835	PKP1	Plakophilin-1	NA	NA	NA	NA	NA	NA	NA	NA	NA	NA	NA	NA	NA	NA	NA	NA	NA	NA	NA	NA	NA	NA	NA	NA	NA	NA	NA	NA	NA	NA	NA	NA	NA	NA	NA	NA	NA	NA	NA	NA	NA	NA	NA	NA	NA	NA	NA
P10599	TXN	Thioredoxin	0.741262	NA	NA	0.782642	1.00428	0.533293	0.797186	0.77147	0.471292	NA	0.483844	0.693993	NA	NA	0.891582	1.03153	1.00239	NA	0.968323	0.61912	0.895541	0.802038	NA	NA	0.900049	0.686701	NA	0.756914	0.749787	1.07033	0.928311	1.3392	0.908065	1.24402	0.590311	NA	NA	NA	NA	NA	NA	NA	0.883925	0.674989	0.611476	0.808072	0.551928
P49641	MAN2A2	Alpha-mannosidase 2x	1.18788	NA	NA	NA	0.966527	0.355649	2.6	0.825	1.34437	1.85169	1.44118	1.62201	1.59563	1.78689	1.61765	1.50239	1.8543	1.68432	NA	1.18828	0.669456	2.675	NA	0.95082	0.7	1.75758	1.29508	2.25	1.44242	1.49697	0.789474	0.942584	0.990431	0.549669	0.854305	1.43169	1.25137	NA	NA	1.27542	0.987288	1.0572	1.23913	0.51087	1.02174	0.7	0.642857
P35030	PRSS3	Trypsin-3	NA	0.898888	0.807835	1.06161	NA	NA	1.45638	2.11577	NA	1.01662	1.86797	NA	1.13727	1.27889	1.03828	NA	NA	1.06688	0.910513	NA	NA	1.14765	0.98253	1.17159	0.983221	NA	1.38836	1.0755	NA	NA	NA	NA	NA	NA	NA	1.2046	1.08471	1.63102	0.952885	0.759627	1.21403	0.909201	2.26515	1.06629	1.05114	0.59325	0.808171
Q08554	DSC1	Desmocollin-1	0.791411	1.01577	1.06644	NA	1.14918	0.981352	0.719745	0.630573	0.86039	0.835859	NA	NA	NA	NA	NA	NA	1.0974	0.65404	NA	0.862471	0.920746	0.675159	1.21509	NA	0.89172	0.895706	NA	0.933121	0.90184	1.65031	NA	NA	NA	1.0487	1.32468	NA	NA	2.96396	1.17905	0.838384	0.941919	1.14394	0.951737	1.08494	0.953668	NA	NA
P01705	IGLV2-23	Immunoglobulin lambda variable 2-23	1.69399	0.298167	0.257058	1.69987	0.752317	1.46373	0.930627	0.505195	1.49064	0.548057	2.14728	2.68576	0.858094	0.929427	1.30132	0.515712	0.766711	0.65417	0.787707	0.594279	0.588926	0.930777	0.19267	0.836599	1.16715	1.35832	1.83165	0.584212	0.863959	0.703383	2.40598	0.991384	2.15788	1.77184	1.46925	0.701921	0.446262	0.259039	0.64636	1.51057	1.61077	1.32652	0.274401	0.304589	0.184513	1.02627	0.930261
P40189	IL6ST	Interleukin-6 receptor subunit beta	1.12279	NA	NA	1.08466	NA	NA	1.25658	1.14286	0.839142	0.629167	0.513909	0.511407	1.76289	1.70619	0.682284	0.78327	1.08579	0.683333	1.05168	NA	NA	1.38064	NA	1.10825	1.18233	1.18791	1.46392	0.871241	1.37488	1.03721	0.655894	0.697719	0.846008	1.40483	1.50938	1.36082	1.36598	NA	NA	1.00417	1.15833	0.995833	1.01772	1.05118	1.0689	0.813156	0.940518
O43157	PLXNB1	Plexin-B1	NA	NA	NA	1.25234	NA	NA	1.31847	1.15287	1.0625	0.806452	1.14058	NA	1.29327	1.30769	0.899719	NA	1.32187	0.845161	1.28785	NA	NA	1.10828	NA	0.875	0.942675	NA	1.34135	1.29299	NA	NA	NA	NA	NA	0.884375	0.9625	1.04327	0.884615	NA	NA	0.774194	0.593548	0.735484	1.23016	1.11111	0.452381	0.639269	0.817352
P23381	WARS1	Tryptophan--tRNA ligase, cytoplasmic	0.844904	NA	NA	1.21891	NA	NA	NA	NA	NA	NA	1.26923	1.03553	NA	NA	1.3141	1.22843	NA	NA	1.73134	NA	NA	NA	NA	NA	NA	1.22157	NA	NA	0.759232	0.901034	0.886633	0.881557	0.874788	NA	NA	NA	NA	NA	NA	NA	NA	NA	1.04094	1.18713	1.28655	0.351598	0.60274
P0DP25	CALM3	Calmodulin-3	0.87123	0.696163	0.810025	1.06121	1	0.617073	0.751181	0.708136	1.06341	NA	0.755016	NA	NA	NA	1.3534	NA	1.02717	NA	1.65455	0.753659	0.863415	0.569029	0.785272	NA	1.42677	0.437051	NA	0.55748	0.559598	0.787458	NA	NA	NA	0.963768	1.07065	NA	NA	1.39047	0.915223	NA	NA	NA	NA	NA	NA	1.62901	1.06162
O00299	CLIC1	Chloride intracellular channel protein 1	NA	NA	NA	1.18519	NA	NA	0.968067	0.828571	0.703583	1.22478	NA	0.430818	NA	NA	NA	0.654088	1.6873	1.37896	2.27366	NA	NA	0.815126	NA	NA	1.02689	NA	NA	0.598319	NA	NA	0.622642	1.15409	0.578616	0.81759	0.872964	NA	NA	NA	NA	0.87464	0.935159	0.746398	1.19858	0.927305	0.932624	NA	NA
P13473	LAMP2	Lysosome-associated membrane glycoprotein 2	1.06984	0.629909	2.15937	1.66534	NA	NA	1.53034	0.442697	1.47396	0.786185	0.400415	1.49718	0.99177	0.950617	1.25934	1.17589	1.33996	0.848317	1.72339	NA	NA	1.37528	0.980363	0.711934	1.24719	0.617091	0.831276	1.01124	0.467543	0.908792	1.5366	0.582312	1.56774	0.734791	0.685089	1.04115	1.30041	0.805891	1.01737	0.795557	1.08504	1.07324	0.631148	0.933402	0.907787	0.802901	1.12256
P28799	GRN	Progranulin	0.391657	0.718853	1.0419	0.666667	0.297101	0.23913	0.617117	0.555856	0.117383	NA	0.562418	1.0715	0.4112	0.44	1.33706	1.12914	0.133444	NA	0.4412	1.25	0.688406	0.581982	0.972437	0.288	0.472973	0.362688	0.3232	0.927928	0.771727	0.742758	1.16969	0.892209	1.26041	0.229334	0.209731	0.6624	0.8992	0.818082	0.969129	NA	NA	NA	1.04432	0.911368	0.872832	0.981261	1.38501
Q15084	PDIA6	Protein disulfide-isomerase A6	NA	1.54545	1.09455	NA	1.88889	0.555556	1.4085	1.41503	NA	NA	2.68182	0.569811	NA	NA	1.09091	1.31132	NA	NA	NA	0.577778	1.18889	1.42484	1.35636	NA	1.99346	NA	NA	1.09804	NA	NA	0.684906	1.15283	0.486792	NA	NA	NA	NA	1.58909	0.930909	NA	NA	NA	0.395408	0.362245	0.446429	NA	NA
P62820	RAB1A	Ras-related protein Rab-1A	1.11197	1.3912	1.31304	0.997484	2.35484	1.16793	1.0963	0.975926	1.1821	1.02601	NA	0.601198	1.47716	1.14213	NA	0.71497	1.75981	1.18205	1.79748	1.80645	2.29317	1.16111	1.30636	1.12183	1.81296	0.761905	1.91878	0.94321	0.772201	0.824324	0.509581	1.36527	0.496407	0.880691	0.784929	0.964467	1.39086	1.7172	0.925373	0.953186	0.985696	0.838752	0.951049	0.742133	0.613636	1.31717	1.11542
Q9UMX0	UBQLN1	Ubiquilin-1	NA	NA	NA	NA	NA	NA	NA	NA	NA	NA	NA	NA	NA	NA	NA	NA	NA	NA	NA	NA	NA	NA	NA	NA	NA	NA	NA	NA	NA	NA	NA	NA	NA	NA	NA	NA	NA	NA	NA	NA	NA	NA	NA	NA	NA	NA	NA
A0A075B6J1	IGLV5-37	Immunoglobulin lambda variable 5-37	1.38909	0.281163	0.51385	0.74254	0.477433	0.920281	0.186528	0.17487	0.559611	NA	0.617113	NA	0.502797	0.253846	0.166205	NA	0.649635	NA	0.181124	0.223329	0.5466	1.03044	0.463989	0.26993	0.985751	0.560304	0.534965	0.128238	2.41833	0.481304	NA	NA	NA	0.294891	0.427737	0.247552	1.11399	0.49446	0.216066	NA	NA	NA	0.698701	0.640769	0.328641	0.163027	0.148108
A0A0C4DH39	IGHV1-58	Immunoglobulin heavy variable 1-58	NA	NA	NA	NA	NA	NA	1.22775	1.52356	1.32341	NA	1.36807	NA	NA	NA	1.12437	NA	1.13151	NA	NA	NA	NA	1.7356	NA	NA	1.24869	NA	NA	1.10733	NA	NA	NA	NA	NA	1.11745	1.39454	NA	NA	NA	NA	NA	NA	NA	NA	NA	NA	NA	NA
Q7RTS7	KRT74	Keratin, type II cytoskeletal 74	1.03128	NA	NA	NA	NA	NA	NA	NA	1.25067	NA	NA	NA	NA	NA	NA	NA	1.34007	NA	NA	NA	NA	NA	NA	NA	NA	1.26095	NA	NA	1.02502	2.03038	NA	NA	NA	0.891964	0.998936	NA	NA	NA	NA	NA	NA	NA	1.07133	1.04115	1.84774	NA	NA
P35579	MYH9	Myosin-9	NA	NA	NA	2.92308	1.849	0.982906	1.19289	0.989848	0.971519	0.982238	1.03265	1.57419	0.702422	0.99654	1.04694	1.15484	1.14873	0.854352	1.46462	1.49573	2.60114	1.06599	NA	0.626298	0.852792	NA	0.619377	0.964467	NA	NA	1.36129	0.245161	2.4129	0.933544	0.867089	0.557093	0.730104	NA	NA	0.891652	0.856128	0.68206	0.528336	0.735832	0.722121	1.00712	1.04531
Q9UBR2	CTSZ	Cathepsin Z	NA	NA	NA	0.788052	NA	NA	NA	NA	1.0852	0.537931	NA	1.79167	NA	NA	NA	1.55	1.54313	0.466667	0.950082	NA	NA	NA	NA	NA	NA	NA	NA	NA	NA	NA	1.59722	1.15278	1.61944	0.952077	0.781683	NA	NA	NA	NA	0.583908	0.889655	1.12874	0.598886	0.853064	0.730501	NA	NA
Q15828	CST6	Cystatin-M	0.951941	1.1115	0.89547	NA	NA	NA	1.34435	0.61708	NA	NA	NA	0.676375	0.694387	0.883576	NA	0.997303	NA	NA	NA	NA	NA	0.848485	1.10453	0.752599	0.716253	0.538509	1.01455	1.26722	0.830561	1.19224	0.951456	0.981661	1.0507	NA	NA	1.50936	0.68815	1.51742	1.02265	NA	NA	NA	1.12943	1.16312	1.11702	0.949746	0.833969
P84243	H3-3A	Histone H3.3	0.50355	0.679731	0.589026	0.97089	0.822047	0.720866	1.159	0.700837	0.699139	0.620919	0.338281	0.854327	0.287905	0.351789	2.45	1.46187	1.67241	1.14324	0.940068	1.13307	1.24921	1.07322	0.74916	0.492334	0.790795	0.447052	0.424191	0.767782	0.408151	0.585366	1.515	2.28192	1.64182	1.08405	0.960202	0.223169	0.497445	0.776036	0.618141	0.788807	0.879414	0.948035	0.70989	0.741758	0.631868	0.772447	0.62456
P12821	ACE	Angiotensin-converting enzyme	1.55276	0.93643	0.9511	NA	1.01144	1.63158	1.88772	1.28751	1.45534	NA	2.47757	1.68263	1.54393	1.60879	1.2608	1.29685	1.21833	NA	NA	1.18307	0.98627	1.97482	1.31785	1.80544	1.62854	1.20101	1.5	1.58447	0.834171	1.1005	1.32558	1.11765	1.5513	1.10858	1.11967	1.3954	1.29289	1.54768	1.2665	NA	NA	NA	NA	NA	NA	1.05	0.865625
P00325	ADH1B	All-trans-retinol dehydrogenase [NAD(+)] ADH1B	0.446228	0.890834	1.17611	1.2132	NA	NA	NA	NA	0.729911	NA	NA	1.17848	1.8525	1.1834	NA	1.60633	0.828125	NA	5.52284	NA	NA	NA	0.722966	1.18732	NA	0.598716	1.56758	NA	0.74077	0.571429	1.24304	0.812658	1.19873	1.25893	1.05134	1.02412	0.913629	0.995881	0.938208	NA	NA	NA	0.542112	1.04152	0.992883	NA	NA
P01704	IGLV2-14	Immunoglobulin lambda variable 2-14	0.681498	1.00779	0.93532	1.17045	1.39978	3.44868	0.90157	4.14671	0.424755	1.93973	1.18322	1.5925	1.32384	1.61277	1.18985	1.11839	0.769168	1.55619	1.45846	0.93442	8.86884	1.16967	1.06767	1.44235	1.76307	1.44814	1.87138	0.788142	0.550576	0.784251	3.82777	0.818011	3.69906	0.653548	0.540375	2.28434	0.938218	2.2424	1.79129	1.24927	1.42851	1.25877	1.42135	1.43054	1.75398	0.771137	0.867529
O75144	ICOSLG	ICOS ligand	1.30357	NA	NA	0.958424	2.33043	1.39275	1.3407	1.60278	1.40276	1.94452	1.63632	1.23223	1.73024	2.37892	1.26758	1.30639	1.05765	2.2973	1.65743	2.39565	2.02609	1.22031	NA	1.70013	1.29402	2.64286	1.93099	1.07944	0.0208695	1.08929	1.15963	0.538105	0.878991	1.2294	1.37231	1.19573	1.20954	NA	NA	1.0697	1.16358	0.990043	1.34516	1.11005	1.18236	1.11521	0.947334
P13727	PRG2	Bone marrow proteoglycan	1.23589	0.741935	1.14337	1.84831	1.02	0.635556	1.96072	0.661827	1.46335	1.21431	1.02391	1.108	NA	NA	1.45652	1.40326	3.25718	1.05717	1.1285	1.03778	1.98222	0.927412	1.1147	NA	0.964987	0.985887	NA	1.21349	0.58871	1.13911	1.19814	0.78244	1.18493	1.15517	1.07287	NA	NA	1.1362	1.53405	1.24069	1.35943	1.32688	1.93664	2.11815	1.66952	NA	NA
Q14019	COTL1	Coactosin-like protein	0.765315	0.842486	0.864162	0.697441	1.3082	0.674188	0.201835	0.412844	0.719072	0.56159	0.626629	0.616225	0.526203	0.642182	1.21229	0.878894	1.22165	0.793782	1.00823	1.01816	1.03467	0.224771	0.618497	0.391753	1.44495	0.408686	0.629296	0.545872	0.649123	0.659764	0.779637	0.656671	0.759879	0.835052	0.541237	0.621993	0.969072	1.9104	0.885838	0.829201	1.08776	0.777253	0.942149	0.622196	0.634002	1.80216	0.961331
P37840	SNCA	Alpha-synuclein	NA	NA	NA	NA	2.70814	1.32127	0.251366	0.535519	0.551351	NA	1.00679	1.32283	NA	NA	1.05585	1.4042	0.794595	NA	NA	2.06561	2.24208	0.73224	NA	NA	0.770492	NA	NA	0.617486	NA	NA	1.37533	1.54856	1.17585	1.57027	1.66216	NA	NA	NA	NA	NA	NA	NA	NA	NA	NA	NA	NA
P40925	MDH1	Malate dehydrogenase, cytoplasmic	0.676502	0.880871	1.07331	0.610022	NA	NA	0.82716	0.555556	1.36923	0.483586	1.15865	NA	NA	NA	1.13191	NA	1.92564	0.609848	0.601307	NA	NA	0.493827	1.38259	NA	0.283951	1.15701	NA	0.460905	1.49631	1.49631	NA	NA	NA	1.20769	0.928205	NA	NA	1.04009	1.08935	0.843434	0.835859	0.718434	NA	NA	NA	0.312821	0.805128
P09211	GSTP1	Glutathione S-transferase P	0.764	NA	NA	0.978903	3.28333	1.05	1.08594	0.851562	0.931492	NA	NA	0.966088	0.744337	0.750809	NA	1.38255	1.6	NA	1.55415	3.05	2.56667	0.914062	NA	0.669903	1.85156	0.746	0.504854	0.914062	0.452	0.826	1.28577	1.05045	1.06162	0.777901	0.771823	0.731392	1.05502	NA	NA	NA	NA	NA	NA	NA	NA	1.15216	1.14967
P60900	PSMA6	Proteasome subunit alpha type-6	0.757437	NA	NA	NA	NA	NA	NA	NA	NA	1.05917	1.31892	1.07134	NA	NA	0.808649	1.25032	NA	2.46154	NA	NA	NA	NA	NA	NA	NA	0.704805	NA	NA	1.06865	1.02517	0.923476	1.55772	0.907912	NA	NA	NA	NA	NA	NA	1.2071	0.813609	1.03254	NA	NA	NA	NA	NA
P58166	INHBE	Inhibin beta E chain	1.30675	1.79324	1.99602	NA	1.10638	0.868586	NA	NA	1.05535	NA	1.37139	NA	1.39051	1.76642	0.977992	NA	1.22264	NA	NA	1.84355	1.09762	NA	2.20676	1.23358	NA	1.28234	1.83942	NA	1.31245	1.03011	NA	NA	NA	0.72956	0.822642	1.23723	1.14964	1.36978	1.43738	NA	NA	NA	NA	NA	NA	0.773089	1.08678
P09382	LGALS1	Galectin-1	NA	1.97872	1.70213	NA	NA	NA	1.19066	0.603113	NA	1.84807	0.354515	NA	1.53699	1.64143	0.657748	NA	NA	1.73481	NA	NA	NA	1.09728	1.49645	1.25762	0.961089	NA	1.97998	1.17121	NA	NA	NA	NA	NA	NA	NA	1.18451	0.99913	1.0922	1.38298	0.903315	1.22099	0.892265	0.687783	0.855204	0.81448	NA	NA
P02452	COL1A1	Collagen alpha-1(I) chain	0.989579	1.47838	1.02218	NA	1.3303	1.3024	1.53229	1.45745	0.59944	NA	0.586957	1.05363	1.10824	1.03813	0.457467	0.928495	0.432306	NA	NA	1.37119	1.29072	1.63184	1.04949	0.931119	1.4791	1.38634	1.07257	1.21163	0.850251	1.11193	0.923847	0.532714	0.976046	1.39496	1.11111	0.99139	1.81058	0.777019	0.943686	NA	NA	NA	0.955368	1.27503	1.22799	NA	NA
P12318	FCGR2A	Low affinity immunoglobulin gamma Fc region receptor II-a	0.720301	0.489857	0.50537	0.712484	0.648	1.09733	0.813084	0.476636	0.650399	NA	0.573171	0.649376	0.757282	0.797503	0.928354	0.570605	0.815439	NA	0.604035	0.728	0.666667	1.04673	0.438544	1.11373	0.859813	0.578195	1.23301	0.392523	1.23158	1.24962	0.90682	0.571566	0.958694	1.19698	1.11535	1.24965	1.07628	0.934964	0.936754	NA	NA	NA	0.960559	0.894002	1.01233	1.01806	1.12903
A0A0C4DH30	IGHV3-16	Probable non-functional immunoglobulin heavy variable 3-16	0.382641	0.436954	0.58427	NA	1.13144	1.27835	0.803749	1.58434	NA	0.412541	0.498762	NA	1.71287	0.956436	0.439356	NA	NA	0.716172	NA	1.19588	1.31186	0.940463	0.40824	1.99604	1.44873	0.501222	3.67921	0.68688	0.821516	2.12958	NA	NA	NA	NA	NA	1.90693	0.736634	0.779026	0.80774	0.834983	0.841584	0.666667	0.754717	0.967655	0.803235	0.803419	0.742369
P23246	SFPQ	Splicing factor, proline- and glutamine-rich	NA	NA	NA	NA	NA	NA	NA	NA	NA	NA	NA	NA	NA	NA	NA	NA	NA	NA	NA	NA	NA	NA	NA	NA	NA	NA	NA	NA	NA	NA	NA	NA	NA	NA	NA	NA	NA	NA	NA	NA	NA	NA	NA	NA	NA	NA	NA
Q8WZ75	ROBO4	Roundabout homolog 4	NA	0.787386	0.750763	1.03453	NA	NA	1.61747	1.03598	0.993682	NA	0.758308	0.792567	NA	NA	1.18489	1.0968	0.869134	NA	0.987384	NA	NA	1.36417	0.833164	NA	2.00073	NA	NA	1.53377	NA	NA	1.28176	0.72083	1.32066	1.12094	0.935018	NA	NA	1.06612	1.0295	NA	NA	NA	1.52921	1.5383	1.70922	0.866792	0.912758
Q07075	ENPEP	Glutamyl aminopeptidase	0.957547	NA	NA	1.56997	NA	NA	NA	NA	NA	NA	1.83183	NA	1.64615	1.31538	1.5868	NA	NA	NA	1.84642	NA	NA	NA	NA	1.15897	NA	1.57311	1.87949	NA	0.615566	0.653302	NA	NA	NA	NA	NA	0.841026	0.807692	NA	NA	NA	NA	NA	NA	NA	NA	1.52035	1.22093
Q3ZCW2	LGALSL	Galectin-related protein	NA	1.61705	1.56182	1.22099	NA	NA	0.789634	0.512195	NA	NA	NA	1.33639	0.936364	1.11515	NA	1.59633	NA	NA	1.10313	NA	NA	0.606707	0.816327	0.672727	0.75	NA	1.14242	0.957317	NA	NA	1.03058	0.752294	0.920489	NA	NA	0.772727	1.15758	1.87635	0.915966	NA	NA	NA	0.94	1.04	0.78	1.19338	1.02781
P25786	PSMA1	Proteasome subunit alpha type-1	0.741036	0.668367	0.711735	NA	NA	NA	1.15883	0.58671	NA	NA	0.733278	0.893567	NA	NA	1.19565	1.33216	NA	NA	NA	NA	NA	1.47326	0.933673	NA	0.82658	1.09363	NA	0.648298	0.818725	1.01793	0.825731	0.950877	0.906433	NA	NA	NA	NA	0.540816	0.704082	NA	NA	NA	NA	NA	NA	NA	NA
P01721	IGLV6-57	Immunoglobulin lambda variable 6-57	NA	NA	NA	0.821031	NA	NA	NA	NA	NA	NA	NA	1.39718	NA	NA	NA	1.30905	NA	NA	1.30474	NA	NA	NA	NA	NA	NA	NA	NA	NA	NA	NA	0.702703	0.80141	0.784959	NA	NA	NA	NA	NA	NA	NA	NA	NA	NA	NA	NA	NA	NA
Q7Z4W1	DCXR	L-xylulose reductase	NA	NA	NA	NA	NA	NA	NA	NA	NA	NA	NA	NA	NA	NA	NA	NA	NA	NA	NA	NA	NA	NA	NA	NA	NA	NA	NA	NA	NA	NA	NA	NA	NA	NA	NA	NA	NA	NA	NA	NA	NA	NA	NA	NA	NA	NA	NA
Q86UN3	RTN4RL2	Reticulon-4 receptor-like 2	1.26441	0.877506	1.01559	1.15459	2.42857	1.95238	NA	NA	1.99351	0.663014	NA	1.41004	NA	NA	NA	1.63598	1.94805	4.71233	1.13527	0.0208695	2	NA	1.20045	NA	NA	1.36271	NA	NA	0.683051	0.876271	1.48117	1.1841	1.44979	1.48052	1.33117	NA	NA	1.1559	1.15813	4.74795	4.26027	4.14521	0.696078	0.676471	0.669118	NA	NA
P20848	SERPINA2	Putative alpha-1-antitrypsin-related protein	NA	1.19208	1.77635	NA	NA	NA	NA	NA	1.53185	1.42857	1.13525	2.00333	1.05072	1.01522	2.4878	1.36053	1.69427	1.74766	NA	NA	NA	NA	1.626	1.5131	NA	NA	2.09975	NA	NA	NA	2.81515	1.42215	2.11157	1.65127	1.02229	0.918005	1.18428	2.05511	1.10915	0.831776	1.753	1.64352	NA	NA	NA	NA	NA
P50552	VASP	Vasodilator-stimulated phosphoprotein	NA	1.16198	0.998479	NA	NA	NA	NA	NA	1.04317	NA	NA	0.743566	NA	NA	NA	1.0239	1	NA	NA	NA	NA	NA	0.793156	NA	NA	NA	NA	NA	NA	NA	1.28125	0.875919	1.37224	0.844591	1.31742	NA	NA	1.16882	0.763498	NA	NA	NA	NA	NA	NA	1.89613	1.18232
Q12841	FSTL1	Follistatin-related protein 1	NA	NA	NA	1.2127	NA	NA	1.25483	0.856766	NA	NA	NA	1.11823	NA	NA	NA	1.08621	NA	NA	1.50665	NA	NA	4.05624	NA	NA	1.26011	NA	NA	1.00879	NA	NA	1.13547	1.13793	0.928571	NA	NA	NA	NA	NA	NA	NA	NA	NA	1.24444	1.17778	1.32222	NA	NA
P00441	SOD1	Superoxide dismutase [Cu-Zn]	0.459883	0.304762	0.293651	0.473167	1.74769	1.44923	0.600868	0.312364	1.02973	0.515358	0.739818	0.574661	0.329772	0.342593	0.770213	0.918552	1.20332	1.20912	0.486772	1.86769	1.95692	0.685466	0.485714	0.304843	0.655098	0.494129	0.502849	0.477223	0.356164	1.45303	0.88914	1.70588	0.807692	1.01822	0.889386	0.43661	0.615385	0.885714	0.663492	0.991002	0.7704	0.585479	0.857604	0.740092	0.536866	0.822785	0.644419
P02792	FTL	Ferritin light chain	NA	NA	NA	NA	NA	NA	0.779661	1.32203	0.922939	1.33533	NA	NA	NA	NA	NA	NA	0.660394	1.1996	NA	NA	NA	3.20056	NA	NA	0.666667	NA	NA	1.13842	NA	NA	NA	NA	NA	0.784946	0.753584	NA	NA	NA	NA	0.996008	0.888224	0.736527	0.380645	1.03871	1.10323	1.30418	0.714829
P61204	ARF3	ADP-ribosylation factor 3	1.07229	1.12485	1.10667	1.88436	3.9589	2.63014	0.994269	0.767908	1.04898	1.1693	0.805031	1.34211	1.76216	0.6	1.24843	1.72932	1.77143	1.22789	2.99474	3.34247	5.08219	0.601719	0.621818	0.654054	2.04011	0.572289	1.31892	0.638968	0.395582	0.574297	1.51504	0.0208695	1.89098	1	1.07959	0.327027	0.594595	1.39758	0.573333	0.863503	1.01933	0.657293	1.42051	1.34359	0.682051	1.9531	1.26621
P10124	SRGN	Serglycin	3.00273	NA	NA	0.746067	2.77799	1.52239	0.42033	0.34478	1.8172	3.51058	0.175202	NA	0.849601	0.755678	0.299191	NA	1.35058	2.40741	0.348315	1.47388	3.18843	0.431319	NA	0.599754	0.471154	3.18169	0.701657	1.1044	1.71858	1.71448	NA	NA	NA	0.900668	1.08932	0.831799	0.869859	NA	NA	0.956349	1.13889	1.0463	1.23519	1.52091	1.73868	0.45679	0.623228
P25705	ATP5F1A	ATP synthase subunit alpha, mitochondrial	NA	NA	NA	NA	NA	NA	NA	NA	NA	0.893831	NA	NA	NA	NA	NA	NA	NA	1.25108	NA	NA	NA	NA	NA	NA	NA	NA	NA	NA	NA	NA	NA	NA	NA	NA	NA	NA	NA	NA	NA	1.00143	0.931133	0.994261	NA	NA	NA	NA	NA
Q9Y646	CPQ	Carboxypeptidase Q	1.20584	0.887622	1.02687	1.31455	0.8	0.88	1.08966	0.648276	0.983806	1.55556	1.10484	2.88136	1.40874	1.29755	0.717742	3.64407	0.753036	1.39847	1.25107	1.025	0.33	0.731034	0.90798	1.15798	0.972414	1.1597	1.25307	1.02069	0.620662	0.471215	2.20339	0.0208695	1.55932	1.00405	0.805668	0.840491	1.13574	1.06026	0.882736	1.46743	1.6092	1.83142	1.20446	0.710037	1.07807	0.687752	0.797443
P24298	GPT	Alanine aminotransferase 1	NA	NA	NA	NA	NA	NA	NA	NA	1.26432	1.45418	0.998485	NA	NA	NA	1.55606	NA	0.988987	1.36864	NA	NA	NA	NA	NA	NA	NA	NA	NA	NA	NA	NA	NA	NA	NA	0.964758	1.17401	NA	NA	NA	NA	1.07536	1.17719	1.0387	0.730354	1.00308	0.864407	1.48062	2.03876
O75874	IDH1	Isocitrate dehydrogenase [NADP] cytoplasmic	0.99375	NA	NA	NA	NA	NA	NA	NA	NA	NA	NA	NA	1.71144	1.55721	NA	NA	NA	NA	NA	NA	NA	NA	NA	1.46269	NA	1.07187	1.69652	NA	0.996875	1.51562	NA	NA	NA	NA	NA	1.01493	1.39801	NA	NA	NA	NA	NA	0.725212	1.21813	0.728045	NA	NA
P16401	H1-5	Histone H1.5	NA	NA	NA	NA	NA	NA	NA	NA	0.790323	NA	NA	NA	NA	NA	NA	NA	1.03065	NA	NA	NA	NA	NA	NA	NA	NA	NA	NA	NA	NA	NA	NA	NA	NA	1.05323	0.832258	NA	NA	NA	NA	NA	NA	NA	NA	NA	NA	0.886154	0.795385
Q6IBS0	TWF2	Twinfilin-2	2.12	2.44792	2.06771	1.10909	NA	NA	NA	NA	NA	NA	NA	NA	NA	NA	NA	NA	NA	NA	1.48485	NA	NA	NA	1.53125	NA	NA	2.54	NA	NA	2.88	1.26	NA	NA	NA	NA	NA	NA	NA	1.55208	1.61979	NA	NA	NA	0.983425	0.773481	1.01657	1.19205	0.92053
O00592	PODXL	Podocalyxin	1.42845	1.30739	1.06035	0.767399	0.65019	0.470215	1.2943	0.641401	1.09606	1.32545	NA	1.55736	1.52086	1.29077	NA	1.16432	1.39542	1.42271	0.571429	0.491762	0.667934	1.15578	1.23463	0.814159	0.978568	1.58754	1.41593	0.939362	0.626263	0.819865	1.11399	0.726129	1.2413	1.06169	0.839307	0.639697	1.04425	0.886069	0.784546	1.1735	1.14301	1.08991	0.856226	0.974326	0.667522	0.832936	0.889021
Q9UNN8	PROCR	Endothelial protein C receptor	0.809074	1.26857	0.668571	NA	3.65855	0.998403	1.47398	0.746971	2.06009	1.08756	NA	2.53975	NA	NA	NA	1.74477	1.80431	1.11828	NA	2.55272	1.52955	2.65431	1.09143	NA	0.977904	0.960302	NA	0.900927	0.89414	0.981096	1.04184	0.288703	1.38912	1.08783	1.56549	NA	NA	0.811429	1.22857	0.953917	0.941628	0.711214	0.96782	1.23009	1.10298	0.678552	0.946242
P08319	ADH4	All-trans-retinol dehydrogenase [NAD(+)] ADH4	NA	NA	NA	NA	NA	NA	NA	NA	NA	NA	0.998409	0.765766	NA	NA	1.85442	3.2973	NA	NA	NA	NA	NA	NA	NA	NA	NA	NA	NA	NA	NA	NA	0.867868	1.60961	0.897898	NA	NA	NA	NA	NA	NA	NA	NA	NA	NA	NA	NA	NA	NA
P50395	GDI2	Rab GDP dissociation inhibitor beta	NA	0.832753	0.808362	1.28527	NA	NA	NA	NA	0.683735	NA	NA	NA	NA	NA	NA	NA	1.04819	NA	3.22884	NA	NA	NA	1.70035	NA	NA	NA	NA	NA	NA	NA	NA	NA	NA	1.06627	0.855422	NA	NA	0.770035	0.66899	NA	NA	NA	NA	NA	NA	NA	NA
Q8WUA8	TSKU	Tsukushin	0.32087	0.617021	0.588652	0.684492	NA	NA	0.89781	0.39781	1.22032	NA	0.32967	NA	1.19767	0.0208695	0.387057	NA	0.922889	NA	0.882353	NA	NA	0.510949	0.687943	0.232558	0.489051	0.518261	4.0814	0.375912	0.393043	0.741739	NA	NA	NA	1.15789	0.731946	1.32558	0.209302	0.503546	0.943262	NA	NA	NA	0.675745	0.888511	0.891064	0.197082	0.239416
P51149	RAB7A	Ras-related protein Rab-7a	1.24701	NA	NA	1.23793	1.56122	1.08844	1.12817	0.883918	1.20916	NA	1.77778	NA	0.759596	0.814141	1.88889	NA	1.6626	NA	1.86207	2.22449	1.51701	1.29141	NA	0.480808	1.43289	1.07968	0.834343	1.08948	0.916335	1.07968	NA	NA	NA	1.03664	0.887786	0.614141	0.971717	NA	NA	NA	NA	NA	1.05962	0.905769	0.819231	0.785924	0.782991
P00352	ALDH1A1	Retinal dehydrogenase 1	NA	NA	NA	NA	NA	NA	0.90301	0.951505	NA	NA	1.44513	NA	1.32222	0.477778	1.04762	NA	NA	NA	NA	NA	NA	1.02341	NA	0.4	0.734114	NA	1.36667	0.93311	NA	NA	NA	NA	NA	NA	NA	0.255556	0.766667	NA	NA	NA	NA	NA	NA	NA	NA	NA	NA
Q10588	BST1	ADP-ribosyl cyclase/cyclic ADP-ribose hydrolase 2	0.985378	NA	NA	0.77208	0.501099	0.703297	1.7366	1.40778	1.30398	NA	1.3384	NA	1.47361	1.47627	1.98036	NA	0.957289	NA	1.21368	0.654945	0.463736	1.83474	NA	0.954324	1.8714	1.70328	1.32062	1.39425	0.939729	1.04672	NA	NA	NA	1.25197	1.24004	1.251	1.4133	NA	NA	NA	NA	NA	NA	NA	NA	0.65661	0.603372
P26572	MGAT1	Alpha-1,3-mannosyl-glycoprotein 2-beta-N-acetylglucosaminyltransferase	NA	1.57475	2.09635	NA	1.04636	0.862583	2.16883	1.07143	1.05518	NA	0.891975	NA	1.33669	1.18952	1.36111	NA	0.838556	NA	NA	0.821192	1.24669	1.33117	2.35216	1	1.71429	NA	1.4879	1.7987	NA	NA	NA	NA	NA	0.594005	0.702316	1.19556	1.04637	1.40199	1.35548	NA	NA	NA	NA	NA	NA	NA	NA
P05106	ITGB3	Integrin beta-3	NA	0.792666	0.80536	NA	NA	NA	1.42857	1.62381	NA	NA	NA	0.585005	NA	NA	NA	0.335797	NA	NA	NA	NA	NA	0.914286	0.83921	NA	1.29524	NA	NA	1.5	NA	NA	0.295671	0.462513	0.451954	NA	NA	NA	NA	1.2158	0.851904	NA	NA	NA	1.00597	1.45075	0.931343	1.80861	1.47847
P15291	B4GALT1	Beta-1,4-galactosyltransferase 1	NA	1.15887	1.17742	NA	NA	NA	NA	NA	1.09114	0.992208	1.1131	1.68389	1.18191	1.39365	1.42708	1.4924	1.25623	1.529	NA	NA	NA	NA	1.30242	1.06449	NA	NA	1.94514	NA	NA	NA	1.18845	0.838906	1.51824	0.806535	0.72141	0.900866	0.828681	0.822581	0.891129	0.830303	1.07446	0.776623	NA	NA	NA	0.600701	0.793345
Q9HD89	RETN	Resistin	1.03448	1.11256	1.68352	NA	1.22115	1.27885	1	1.4866	1.34133	1.4887	NA	NA	0.76699	0.961165	NA	NA	2.20533	1.98305	NA	1.33654	1.37179	1.02356	1.24144	1.06796	1.74898	2.24138	1.73786	0.904143	0.810345	0.672414	NA	NA	NA	1.172	1.03867	0.281553	1.09709	0.926591	1.15824	1.25	1.24011	1.12712	NA	NA	NA	0.276923	0.646154
P20618	PSMB1	Proteasome subunit beta type-1	0.471244	NA	NA	NA	NA	NA	0.566225	1.44371	0.568205	NA	NA	NA	NA	NA	NA	NA	0.951795	NA	NA	NA	NA	1.19536	NA	NA	11.1358	0.578052	NA	0.586093	0.621479	0.992958	NA	NA	NA	1.00718	0.997949	NA	NA	NA	NA	NA	NA	NA	NA	NA	NA	NA	NA
P17301	ITGA2	Integrin alpha-2	1.38144	NA	NA	0.678797	NA	NA	NA	NA	0.857266	NA	1.05789	NA	1.12923	1.37231	1.4356	NA	0.930796	NA	0.56962	NA	NA	NA	NA	1.13538	NA	0.494845	0.969231	NA	0.996564	1.13058	NA	NA	NA	0.867647	0.799308	1.50769	1.96	NA	NA	NA	NA	NA	0.977064	1.16743	1.07569	NA	NA
Q9UBG3	CRNN	Cornulin	NA	NA	NA	NA	NA	NA	NA	NA	NA	NA	NA	NA	NA	NA	NA	NA	NA	NA	NA	NA	NA	NA	NA	NA	NA	NA	NA	NA	NA	NA	NA	NA	NA	NA	NA	NA	NA	NA	NA	NA	NA	NA	NA	NA	NA	NA	NA
P25788	PSMA3	Proteasome subunit alpha type-3	NA	NA	NA	NA	NA	NA	NA	NA	0.550079	NA	0.596471	1.13008	NA	NA	0.787059	1.48984	0.764706	NA	NA	NA	NA	NA	NA	NA	NA	NA	NA	NA	NA	NA	0.910569	0.953252	0.957317	0.826709	0.717011	NA	NA	NA	NA	NA	NA	NA	NA	NA	NA	NA	NA
Q15404	RSU1	Ras suppressor protein 1	0.585014	1.2183	1.1185	0.545045	1.5	1.04481	1.10158	0.909707	1.42143	0.583333	NA	NA	NA	NA	NA	NA	1.77143	0.747222	0.585586	0.974057	0.959906	0.835214	1	NA	0.756208	0.634006	NA	0.882619	0.498559	0.636888	NA	NA	NA	0.842857	0.828571	NA	NA	1.17256	0.733888	0.644444	0.783333	0.608333	NA	NA	NA	2.19084	1.1374
Q9NY15	STAB1	Stabilin-1	NA	1.70863	1.3705	NA	1.97	1.915	2.975	3.375	1.25311	NA	NA	NA	1.47863	1.26496	NA	NA	1.37344	NA	NA	2.695	1.505	4.425	1.47842	1.56838	4.025	NA	1.7906	2.55	NA	NA	NA	NA	NA	1.04564	1.17427	0.944444	1.09829	1.30216	1.3777	NA	NA	NA	1.74879	1.39614	1.48792	1.72266	0.898438
P08174	CD55	Complement decay-accelerating factor	1.27575	1.04618	1.33133	NA	0.858859	1.44144	1.40857	2.95429	NA	1.02392	NA	NA	1.25656	1.42303	NA	NA	NA	1.61962	NA	1.29429	0.912913	1.62	1.07028	1.02052	1.49714	1.37983	1.34436	1.11143	0.862661	1.12124	NA	NA	NA	NA	NA	0.898518	0.810718	1.61647	1.13454	0.947368	1.10766	1.01914	NA	NA	NA	0.952437	1.29184
P52566	ARHGDIB	Rho GDP-dissociation inhibitor 2	0.495575	0.734848	1.25	NA	1.23741	0.609818	0.637346	0.354938	0.550061	0.55094	0.447933	0.511028	0.386525	0.312057	1.99809	1.30049	1.15407	0.896371	NA	0.833263	1.17986	0.483025	0.818182	0.315603	1.24691	0.255162	0.48227	0.652778	0.406096	0.494592	1.47952	0.677456	1.167	0.890887	0.752758	0.439716	0.478723	1.22727	0.878788	0.814604	0.968518	0.795802	1.02938	0.678999	0.591948	1.75175	0.892476
P29353	SHC1	SHC-transforming protein 1	NA	NA	NA	NA	NA	NA	NA	NA	NA	NA	NA	NA	NA	NA	NA	NA	NA	NA	NA	NA	NA	NA	NA	NA	NA	NA	NA	NA	NA	NA	NA	NA	NA	NA	NA	NA	NA	NA	NA	NA	NA	NA	NA	NA	NA	NA	NA
P13489	RNH1	Ribonuclease inhibitor	0.992453	1.74074	1.60784	1.04221	NA	NA	NA	NA	1.85042	NA	NA	NA	NA	NA	NA	NA	1.70637	NA	1.34416	NA	NA	NA	3.2549	NA	NA	1.43396	NA	NA	1.97736	1.29057	NA	NA	NA	1.22715	0.972299	NA	NA	1.54248	1.36819	NA	NA	NA	NA	NA	NA	0.800687	0.553265
P07858	CTSB	Cathepsin B	NA	NA	NA	NA	NA	NA	NA	NA	1.52095	NA	1.17091	0.755051	NA	NA	1.62102	1.22854	1.24681	NA	NA	NA	NA	NA	NA	NA	NA	NA	NA	NA	NA	NA	1.08586	0.856061	1.02525	1.07195	0.953552	NA	NA	NA	NA	NA	NA	NA	NA	NA	NA	NA	NA
Q66K66	TMEM198	Transmembrane protein 198	NA	NA	NA	1.76801	NA	NA	1.32386	0.738636	1.34259	NA	0.70283	2.524	1.2638	1.20859	1.56761	1.944	1.75855	NA	1.42369	NA	NA	1.73864	NA	1.07362	1.32386	NA	0.877301	1.05682	NA	NA	2.34867	0.320667	2.32733	0.983639	0.663857	1.03067	1.59509	NA	NA	NA	NA	NA	1	1.19881	1.11276	0.836935	1.01375
Q07507	DPT	Dermatopontin	0.878378	NA	NA	0.855799	NA	NA	NA	NA	0.98631	0.750439	0.565289	1.19156	1.61009	1.90482	0.487603	0.966608	1.10655	0.769772	1.04075	NA	NA	NA	NA	1.32798	NA	1.03378	2.65023	NA	1.18243	1.10811	1.55624	0.439367	1.79965	1.66131	1.01786	1.08601	1.08257	NA	NA	1.18366	1.10457	1.22935	NA	NA	NA	1.20463	1.37838
Q13228	SELENBP1	Methanethiol oxidase	0.757437	0.878571	0.832143	NA	NA	NA	NA	NA	1.06061	NA	NA	NA	NA	NA	NA	NA	1.19972	NA	NA	NA	NA	NA	1.3125	NA	NA	0.91762	NA	NA	1.03432	1.64531	NA	NA	NA	2.03306	1.97107	NA	NA	0.767857	0.842857	NA	NA	NA	NA	NA	NA	NA	NA
Q9UBX1	CTSF	Cathepsin F	1.13578	NA	NA	NA	1.58824	1.2521	NA	NA	NA	NA	NA	NA	1.19519	0.76738	NA	NA	NA	NA	NA	0.711885	0.92557	NA	NA	0.975936	NA	1.07328	1.71658	NA	0.734914	1.20259	NA	NA	NA	NA	NA	0.729947	1.28342	NA	NA	NA	NA	NA	1.10829	1.00461	0.97235	NA	NA
Q9NY97	B3GNT2	N-acetyllactosaminide beta-1,3-N-acetylglucosaminyltransferase 2	1.8686	1.26113	1.27893	1.32609	NA	NA	NA	NA	1.49275	NA	0.938257	NA	NA	NA	0.779661	NA	1.94686	NA	1.18379	NA	NA	NA	1.30861	NA	NA	1.07795	NA	NA	1.34076	1.42316	NA	NA	NA	1.25604	1.26087	NA	NA	1.0549	1.12463	NA	NA	NA	NA	NA	NA	NA	NA
Q12884	FAP	Prolyl endopeptidase FAP	NA	NA	NA	NA	NA	NA	NA	NA	1.13672	NA	1.10698	NA	1.83624	1.82578	0.895349	NA	1.37361	NA	NA	NA	NA	NA	NA	1.91986	NA	NA	1.5122	NA	NA	NA	NA	NA	NA	0.774245	0.890302	1.35889	2.58537	NA	NA	NA	NA	NA	NA	NA	NA	NA	NA
P31949	S100A11	Protein S100-A11	NA	NA	NA	0.748655	1.14742	0.615502	0.892125	0.484358	0.467213	NA	0.708213	NA	NA	NA	2.857	NA	1.70492	NA	0.833974	0.867781	0.893617	2.00216	NA	NA	0.553398	NA	NA	0.581446	NA	NA	NA	NA	NA	1.45902	1.39344	NA	NA	NA	NA	NA	NA	NA	NA	NA	NA	NA	NA
Q96S96	PEBP4	Phosphatidylethanolamine-binding protein 4	NA	NA	NA	0.546228	NA	NA	2.12653	0.964223	0.650505	0.946524	0.426012	0.557831	0.766667	0.987037	0.587259	1.20964	0.547475	1.73619	0.543392	NA	NA	1.65532	NA	0.398148	1.27225	NA	0.392593	1.35777	NA	NA	1.34819	0.631325	1.72289	1.62492	1.24646	1.63148	0.942593	NA	NA	1.07665	1.4902	1.32977	1.5706	1.5995	1.48803	0.541237	0.967354
P47929	LGALS7	Galectin-7	NA	NA	NA	NA	NA	NA	NA	NA	NA	NA	NA	NA	NA	NA	NA	NA	NA	NA	NA	NA	NA	NA	NA	NA	NA	NA	NA	NA	NA	NA	NA	NA	NA	NA	NA	NA	NA	NA	NA	NA	NA	NA	NA	NA	NA	NA	NA
Q8TER0	SNED1	Sushi, nidogen and EGF-like domain-containing protein 1	NA	1.13816	0.835526	NA	NA	NA	1.53636	2.70909	3.48276	NA	NA	1.8	2.25134	1.42513	NA	1.59014	1.37135	NA	NA	NA	NA	1.46364	1.24342	1.37166	1.33636	NA	1.9385	1.50909	NA	NA	0.930986	0.811268	1.07183	0.870027	1.40318	1.08021	1.17112	1.23684	0.875	NA	NA	NA	NA	NA	NA	NA	NA
A0A0A0MRZ9	IGLV5-52	Immunoglobulin lambda variable 5-52	NA	NA	NA	NA	NA	NA	NA	NA	1.094	0.978641	NA	0.859606	NA	NA	NA	1.05911	1.04214	0.875728	NA	NA	NA	NA	NA	NA	NA	NA	NA	NA	NA	NA	1.10837	0.834975	1.37931	0.818476	0.769854	NA	NA	NA	NA	1.01942	1.27573	1.14175	1.48069	1.57511	2.01288	NA	NA
P61916	NPC2	NPC intracellular cholesterol transporter 2	NA	0.446254	0.620521	0.819216	NA	NA	0.796034	0.600567	0.837243	1.08497	1.1807	1.16162	0.479606	0.42616	0.831562	1.20539	0.868035	1.00327	0.912769	NA	NA	0.852691	0.480456	0.312236	1.05949	NA	0.755274	2.30595	NA	NA	1.29293	1.06061	1.34007	0.894428	0.900293	0.464135	0.500703	0.970684	0.819218	1.14706	1.24837	1.25163	NA	NA	NA	0.635965	1.23246
P15311	EZR	Ezrin	NA	NA	NA	NA	1.30631	1.35736	NA	NA	NA	NA	NA	NA	NA	NA	NA	NA	NA	NA	NA	1.31532	1.05105	NA	NA	NA	NA	NA	NA	NA	NA	NA	NA	NA	NA	NA	NA	NA	NA	NA	NA	NA	NA	NA	NA	NA	NA	NA	NA
Q93088	BHMT	Betaine--homocysteine S-methyltransferase 1	NA	NA	NA	NA	NA	NA	NA	NA	NA	NA	1.2877	NA	NA	NA	1.06265	NA	NA	NA	NA	NA	NA	NA	NA	NA	NA	NA	NA	NA	NA	NA	NA	NA	NA	NA	NA	NA	NA	NA	NA	NA	NA	NA	NA	NA	NA	NA	NA
P08581	MET	Hepatocyte growth factor receptor	NA	NA	NA	NA	1.10211	0.90493	0.849246	0.874372	NA	1.21208	NA	NA	NA	NA	NA	NA	NA	1.01879	NA	0.897887	3.59859	0.80402	NA	NA	0.683417	NA	NA	0.708543	NA	NA	NA	NA	NA	NA	NA	NA	NA	NA	NA	1.09128	1.02148	0.92349	NA	NA	NA	0.628149	0.548219
Q9BY67	CADM1	Cell adhesion molecule 1	NA	NA	NA	NA	1.65836	1.35231	NA	NA	NA	0.581022	NA	0.92803	NA	NA	NA	1.18308	NA	0.589781	NA	2.41637	1.75801	NA	NA	NA	NA	NA	NA	NA	NA	NA	0.734848	0.747475	0.628788	NA	NA	NA	NA	NA	NA	1.0146	0.811679	1.19562	NA	NA	NA	NA	NA
Q9HBR0	SLC38A10	Putative sodium-coupled neutral amino acid transporter 10	0.643192	0.559585	0.743523	NA	NA	NA	1.23963	1.59447	NA	0.543478	NA	NA	1.85561	1.80749	NA	NA	NA	0.63913	NA	NA	NA	1.51613	0.440415	1.24064	1.51613	0.338028	1.61497	1.03226	1.0892	1.57277	NA	NA	NA	NA	NA	1.21925	1.53476	1.0829	1.16062	1.4	1.02609	1.31739	NA	NA	NA	NA	NA
Q14623	IHH	Indian hedgehog protein	1.92388	NA	NA	NA	0.834821	0.743304	NA	NA	NA	NA	0.989313	NA	1.23124	1.35375	0.905344	NA	NA	NA	NA	1.35491	0.928571	NA	NA	1.10107	NA	1.44291	1.53905	NA	1.50865	2.3045	NA	NA	NA	NA	NA	1.40123	1.317	NA	NA	NA	NA	NA	1.31487	1.46939	1.26239	0.725888	0.856418
Q5SQ64	LY6G6F	Lymphocyte antigen 6 complex locus protein G6f	NA	NA	NA	NA	2.17838	1.06216	0.789474	0.842105	1.80189	NA	NA	0.928226	1.02186	0.84153	NA	1.89597	2.00189	NA	NA	1.9027	2.83514	0.554017	NA	0.513661	1.5097	NA	0.89071	0.814404	NA	NA	0.640323	0.833065	0.526613	0.949057	1.00755	0.989071	1.01639	NA	NA	NA	NA	NA	1.2	0.811905	0.438095	NA	NA
P60953	CDC42	Cell division control protein 42 homolog	NA	NA	NA	NA	1.50375	1.0412	1.02927	0.5	1.8528	NA	NA	0.803435	NA	NA	NA	1.1584	2.26156	NA	NA	1.29775	1.14045	0.741463	NA	NA	0.939024	NA	NA	0.57561	NA	NA	0.921756	1.04389	1.06107	1	0.676399	NA	NA	NA	NA	NA	NA	NA	1.50729	1.25948	1.15452	NA	NA
P31327	CPS1	Carbamoyl-phosphate synthase [ammonia], mitochondrial	NA	NA	NA	NA	NA	NA	NA	NA	NA	NA	NA	NA	NA	NA	NA	NA	NA	NA	NA	NA	NA	NA	NA	NA	NA	NA	NA	NA	NA	NA	NA	NA	NA	NA	NA	NA	NA	NA	NA	NA	NA	NA	NA	NA	NA	NA	NA
P16035	TIMP2	Metalloproteinase inhibitor 2	1.5428	0.839404	0.754967	0.992174	1.55019	1.71094	0.94023	0.735632	NA	0.696581	NA	1.13213	NA	NA	NA	0.948949	NA	0.706553	0.84087	1.33962	1.59245	0.935632	0.823262	NA	0.616092	0.839248	NA	0.866667	0.892484	1.35595	1.28829	0.903904	1.48048	NA	NA	NA	NA	1.57533	1.09478	1.37464	1.13105	1.53704	0.987552	0.993776	1.18465	0.966937	1.34953
Q13421	MSLN	Mesothelin	NA	NA	NA	NA	NA	NA	2.20802	1.25063	1.85874	1.52044	NA	NA	1.82274	2.1505	NA	NA	1.59665	1.41417	NA	NA	NA	1.80702	NA	1.66555	1.43609	NA	1.55518	0.969925	NA	NA	NA	NA	NA	0.819703	0.855019	2.9699	1.34783	NA	NA	0.675749	0.915531	1.10899	0.829741	1.32759	0.831897	NA	NA
Q6P179	ERAP2	Endoplasmic reticulum aminopeptidase 2	NA	NA	NA	1.49901	NA	NA	NA	NA	NA	1.30918	NA	NA	NA	NA	NA	NA	NA	1.2818	1.17097	NA	NA	NA	NA	NA	NA	NA	NA	NA	NA	NA	NA	NA	NA	NA	NA	NA	NA	NA	NA	1.48148	1.06763	1.30435	NA	NA	NA	NA	NA
O43505	B4GAT1	Beta-1,4-glucuronyltransferase 1	NA	0.761506	0.866109	NA	2.2907	2.33721	1.25352	1.35681	2.04338	NA	NA	NA	1.27368	1.44561	NA	NA	1.1974	NA	NA	0.872093	0.697674	1.30516	0.74477	1.14035	1.15962	NA	1.56842	1.16901	NA	NA	NA	NA	NA	0.848156	0.761388	1.21754	1.58596	0.803347	1.0795	NA	NA	NA	NA	NA	NA	NA	NA
P09467	FBP1	Fructose-1,6-bisphosphatase 1	NA	NA	NA	NA	NA	NA	NA	NA	NA	NA	1.07143	NA	NA	NA	1.05052	NA	NA	NA	NA	NA	NA	NA	NA	NA	NA	NA	NA	NA	NA	NA	NA	NA	NA	NA	NA	NA	NA	NA	NA	NA	NA	NA	NA	NA	NA	NA	NA
Q9NZT1	CALML5	Calmodulin-like protein 5	NA	NA	NA	NA	NA	NA	NA	NA	NA	NA	NA	NA	NA	NA	NA	NA	NA	NA	NA	NA	NA	NA	NA	NA	NA	NA	NA	NA	NA	NA	NA	NA	NA	NA	NA	NA	NA	NA	NA	NA	NA	NA	NA	NA	NA	NA	NA
P13716	ALAD	Delta-aminolevulinic acid dehydratase	NA	1.02632	0.962719	NA	NA	NA	NA	NA	1.07536	NA	0.84901	1.09602	NA	NA	1.14604	1.79625	1.70145	NA	NA	NA	NA	NA	1.30482	NA	NA	NA	NA	NA	NA	NA	1.42389	2.03747	1.09133	1.17391	0.930435	NA	NA	0.932018	1.41667	NA	NA	NA	NA	NA	NA	NA	NA
P26447	S100A4	Protein S100-A4	NA	0.496463	0.590354	0.874598	1.36153	0.885863	1.3942	0.881159	NA	NA	0.961055	0.917995	1.61943	1.13852	2.59045	2.54442	NA	NA	3.9582	1.73001	2.11993	1.3558	0.760772	1.13322	1.16812	NA	1.35477	0.461594	NA	NA	1.61048	1.95103	1.19134	NA	NA	0.767845	0.944876	0.923473	0.803215	NA	NA	NA	NA	NA	NA	1.44743	0.653621
P58335	ANTXR2	Anthrax toxin receptor 2	1.35386	0.902809	1.17692	1.51397	0.55192	0.803698	1.26108	1.06897	0.989433	NA	0.973046	0.946381	0.867391	1.14783	0.867925	0.825737	0.707973	NA	1.50559	0.571835	0.70697	1.40887	1.20957	1.2663	0.767857	0.618357	0.902174	0.926108	1.25	1.59722	0.454424	0.49866	0.619303	0.630163	0.707973	1.08261	1.37717	1.14655	1.70084	NA	NA	NA	NA	NA	NA	NA	NA
O15204	ADAMDEC1	ADAM DEC1	1.60095	NA	NA	1.36834	1.80324	1.70139	NA	NA	NA	NA	NA	1.38574	NA	NA	NA	1.42596	NA	NA	1.22617	1.78935	2.9375	NA	NA	NA	NA	1.42271	NA	NA	1.38801	1.24921	1.04936	1.68921	1.234	NA	NA	NA	NA	NA	NA	NA	NA	NA	0.837379	0.771845	0.900485	NA	NA
P00491	PNP	Purine nucleoside phosphorylase	NA	NA	NA	NA	NA	NA	1.12632	1.29474	NA	0.644578	NA	NA	0.815385	0.880342	NA	NA	NA	0.679217	NA	NA	NA	1.41754	NA	0.454701	1.79298	NA	1.3641	0.803509	NA	NA	NA	NA	NA	NA	NA	0.560684	0.661538	NA	NA	1.46386	1.24247	1.26205	NA	NA	NA	NA	NA
O14818	PSMA7	Proteasome subunit alpha type-7	0.984887	NA	NA	NA	1.19451	1.07232	1.29056	1.06053	NA	1.27434	2.09069	0.82919	NA	NA	1.50883	1.24699	NA	1.36578	NA	1.00249	0.842893	1.52058	NA	NA	1.16949	1.21411	NA	0.576271	0.813602	0.997481	1.00481	1.10986	1.03769	NA	NA	NA	NA	NA	NA	0.988201	0.99115	1.0708	0.78979	0.954955	1.00601	NA	NA
Q9NPG4	PCDH12	Protocadherin-12	NA	1.26991	1.9823	NA	NA	NA	NA	NA	1.16364	0.623269	1.22236	1.31734	NA	NA	1.2543	1.38825	1.01591	0.573407	NA	NA	NA	NA	1.12832	NA	NA	NA	NA	NA	NA	NA	1.12966	0.835244	1.18768	1	0.906818	NA	NA	0.902655	1.19912	0.606648	0.732687	0.562327	NA	NA	NA	0.725518	0.975697
Q9NPR2	SEMA4B	Semaphorin-4B	0.35434	0.594937	0.813048	0.483354	NA	NA	NA	NA	1.08197	0.543682	0.680445	0.492405	NA	NA	0.829889	0.731646	0.996585	0.705415	0.463625	NA	NA	NA	0.688413	NA	NA	0.217598	NA	NA	0.516052	0.818074	0.796203	0.218987	1.06962	0.933743	0.963798	NA	NA	1.11198	1.29211	1.01444	0.967509	1.10108	0.99705	1.11799	0.844838	0.923157	1.15784
Q13477	MADCAM1	Mucosal addressin cell adhesion molecule 1	1.04983	0.970443	1.05665	NA	NA	NA	NA	NA	0.454123	NA	NA	NA	NA	NA	NA	NA	0.471545	NA	NA	NA	NA	NA	0.896552	NA	NA	0.916944	NA	NA	1.0299	1.55482	NA	NA	NA	0.603949	0.842044	NA	NA	1.2734	1.28818	NA	NA	NA	2.55837	2.21595	0.949416	NA	NA
P01715	IGLV3-1	Immunoglobulin lambda variable 3-1	NA	NA	NA	NA	NA	NA	NA	NA	NA	NA	NA	NA	NA	NA	NA	NA	NA	NA	NA	NA	NA	NA	NA	NA	NA	NA	NA	NA	NA	NA	NA	NA	NA	NA	NA	NA	NA	NA	NA	NA	NA	NA	NA	NA	NA	NA	NA
Q9ULV4	CORO1C	Coronin-1C	0.94603	NA	NA	1.12821	2.22404	0.615124	0.997434	0.933932	NA	NA	0.853814	0.631941	NA	NA	0.894774	0.649839	NA	NA	1.68981	1.68905	2.20429	0.661963	NA	NA	1.7569	0.172457	NA	0.711353	0.381514	0.537221	0.60257	0.811381	0.93162	NA	NA	NA	NA	NA	NA	NA	NA	NA	NA	NA	NA	2.23185	0.967742
P14314	PRKCSH	Glucosidase 2 subunit beta	1.24183	1.02303	1.23465	NA	NA	NA	NA	NA	NA	NA	1.75287	1.22702	NA	NA	1.0811	1.53156	NA	NA	NA	NA	NA	NA	0.944079	NA	NA	1.40989	NA	NA	1.34449	0.873764	0.983389	0.574751	0.929125	NA	NA	NA	NA	1.36732	1.01206	NA	NA	NA	NA	NA	NA	1.41978	1.24176
Q15465	SHH	Sonic hedgehog protein	NA	NA	NA	NA	NA	NA	NA	NA	NA	0.799567	NA	NA	NA	NA	NA	NA	NA	1.05742	NA	NA	NA	NA	NA	NA	NA	NA	NA	NA	NA	NA	NA	NA	NA	NA	NA	NA	NA	NA	NA	0.880823	0.932828	0.87974	NA	NA	NA	0.724409	1.1063
Q03154	ACY1	Aminoacylase-1	NA	NA	NA	NA	NA	NA	2.34211	0.0208695	NA	NA	0.921136	0.518293	NA	NA	0.917981	0.656504	NA	NA	NA	NA	NA	3	NA	NA	0.973684	NA	NA	0.710526	NA	NA	0.995935	1.16463	0.808943	NA	NA	NA	NA	NA	NA	NA	NA	NA	NA	NA	NA	NA	NA
P03973	SLPI	Antileukoproteinase	NA	NA	NA	NA	NA	NA	NA	NA	0.689757	NA	NA	NA	0.758621	1.19732	NA	NA	0.899941	NA	NA	NA	NA	NA	NA	0.398467	NA	NA	0.687739	NA	NA	NA	NA	NA	NA	0.893428	0.87093	0.894636	0.929119	NA	NA	NA	NA	NA	NA	NA	NA	NA	NA
P08123	COL1A2	Collagen alpha-2(I) chain	1.16898	NA	NA	0.785546	NA	NA	1.13408	0.932111	1.20862	1.05128	1.41866	1.03173	NA	NA	0.981925	1.11192	0.835425	0.99359	0.815397	NA	NA	1.01324	NA	NA	0.850305	2.13094	NA	1.00204	0.897586	0.891734	0.831046	0.362779	0.997427	0.873313	0.818849	NA	NA	NA	NA	0.903846	0.897436	0.878205	0.710792	1.07471	0.930222	0.851628	0.935665
P21709	EPHA1	Ephrin type-A receptor 1	NA	NA	NA	1.20414	NA	NA	NA	NA	NA	1.19731	NA	NA	NA	NA	NA	NA	NA	1.21973	2.59467	NA	NA	NA	NA	NA	NA	NA	NA	NA	NA	NA	NA	NA	NA	NA	NA	NA	NA	NA	NA	1.05381	1.06278	1.21076	NA	NA	NA	1.25263	1.63158
Q9HCU0	CD248	Endosialin	NA	0.802469	1.30247	NA	NA	NA	1.09586	0.941729	NA	NA	NA	NA	NA	NA	NA	NA	NA	NA	NA	NA	NA	0.917293	0.864198	NA	0.954887	NA	NA	0.787594	NA	NA	NA	NA	NA	NA	NA	NA	NA	1.84877	1.08025	NA	NA	NA	1.06803	0.870748	0.428571	NA	NA
P30044	PRDX5	Peroxiredoxin-5, mitochondrial	NA	1.15525	1.29909	1.05556	NA	NA	NA	NA	NA	0.856383	NA	NA	1.07763	1.28281	NA	NA	NA	2.83511	1.05556	NA	NA	NA	1.2968	1.03512	NA	NA	0.883549	NA	NA	NA	NA	NA	NA	NA	NA	0.796673	0.959335	1.3653	0.979452	0.824468	1.11702	0.787234	NA	NA	NA	NA	NA
O14498	ISLR	Immunoglobulin superfamily containing leucine-rich repeat protein	NA	NA	NA	NA	0.895561	0.835509	1.16431	1.20397	0.858249	NA	NA	NA	NA	NA	NA	NA	0.941905	NA	NA	1.00261	0.660574	1.21246	NA	NA	0.719547	NA	NA	0.906516	NA	NA	NA	NA	NA	0.888459	0.920217	NA	NA	NA	NA	NA	NA	NA	1.25769	1.16154	1.18077	NA	NA
Q8N1N4	KRT78	Keratin, type II cytoskeletal 78	NA	NA	NA	NA	NA	NA	NA	NA	NA	NA	NA	NA	NA	NA	NA	NA	NA	NA	NA	NA	NA	NA	NA	NA	NA	NA	NA	NA	NA	NA	NA	NA	NA	NA	NA	NA	NA	NA	NA	NA	NA	NA	0.791667	0.916667	2.45833	NA	NA
Q9Y240	CLEC11A	C-type lectin domain family 11 member A	NA	NA	NA	1.47085	NA	NA	0.710769	0.587692	0.660584	1.18593	NA	NA	0.739812	0.830721	NA	NA	0.582117	1.63317	0.878924	NA	NA	0.784615	NA	0.617555	0.636923	NA	0.846395	0.809231	NA	NA	NA	NA	NA	1.00365	1.02555	0.890282	0.924765	NA	NA	1.76382	1.52261	1.65829	NA	NA	NA	0.654321	0.995885
P24158	PRTN3	Myeloblastin	NA	3.36898	1.31016	1.09533	NA	NA	1.23182	0.761364	1.50082	1.4788	NA	1.06829	0.675281	0.873596	NA	1.14634	1.34854	1.00883	1.40654	NA	NA	2.48636	3.17112	1.2618	1.83864	NA	1.34719	1.02045	NA	NA	1.17561	0.77561	1.20976	1.53986	0.703134	0.539888	0.527528	1.20321	0.967914	0.783863	1	0.833922	0.829493	0.718894	0.470046	0.930348	0.318408
P04080	CSTB	Cystatin-B	NA	0.403448	0.834483	NA	NA	NA	NA	NA	NA	NA	1.576	NA	NA	NA	1.232	NA	NA	NA	NA	NA	NA	NA	0.468966	NA	NA	NA	NA	NA	NA	NA	NA	NA	NA	NA	NA	NA	NA	0.751724	1.01379	NA	NA	NA	0.902703	1.12432	0.708108	0.753482	0.779944
P04792	HSPB1	Heat shock protein beta-1	NA	NA	NA	NA	NA	NA	NA	NA	NA	NA	NA	NA	NA	NA	NA	NA	NA	NA	NA	NA	NA	NA	NA	NA	NA	NA	NA	NA	NA	NA	NA	NA	NA	NA	NA	NA	NA	NA	NA	NA	NA	NA	0.756184	0.667845	0.720848	NA	NA
P12883	MYH7	Myosin-7	NA	NA	NA	NA	NA	NA	NA	NA	NA	NA	NA	NA	NA	NA	NA	NA	NA	NA	NA	NA	NA	NA	NA	NA	NA	NA	NA	NA	NA	NA	NA	NA	NA	NA	NA	NA	NA	NA	NA	NA	NA	NA	NA	NA	NA	NA	NA
P26992	CNTFR	Ciliary neurotrophic factor receptor subunit alpha	NA	NA	NA	NA	NA	NA	1.54327	1.33654	0.392	NA	NA	NA	0.487805	0.604878	NA	NA	0.816	NA	NA	NA	NA	1.29968	NA	0.35122	1.68269	NA	0.55122	1.82212	NA	NA	NA	NA	NA	0.8	1.464	0.77561	0.658537	NA	NA	NA	NA	NA	NA	NA	NA	NA	NA
Q9UEW3	MARCO	Macrophage receptor MARCO	NA	1.79706	1.29706	NA	NA	NA	1.38333	1.52667	NA	NA	0.777538	NA	0.961224	1.11429	1.0072	NA	NA	NA	NA	NA	NA	1.24333	1.10588	0.753061	1.31	NA	1.20204	1.17667	NA	NA	NA	NA	NA	NA	NA	0.95102	1.08367	1.01765	1.20294	NA	NA	NA	1.30217	1.32391	1.04348	1.46048	1.02405
Q9NPY3	CD93	Complement component C1q receptor	1.59592	NA	NA	1.06428	2.09877	1.73784	NA	NA	1.25185	1.63498	1.20086	1.64974	NA	NA	1.18295	1.4208	1.33481	1.74778	1.64277	1.9281	1.93682	NA	NA	NA	NA	1.21703	NA	NA	0.882494	1.3753	1.05079	0.709794	1.08384	1.39704	1.37778	NA	NA	NA	NA	1.69202	1.26109	1.17364	0.887839	1.03424	0.857143	NA	NA
P48637	GSS	Glutathione synthetase	NA	NA	NA	1.12114	NA	NA	NA	NA	0.699187	NA	1.16807	NA	NA	NA	1.61765	NA	0.898955	NA	1.27163	NA	NA	NA	NA	NA	NA	NA	NA	NA	NA	NA	NA	NA	NA	1.08943	1.34843	NA	NA	NA	NA	NA	NA	NA	NA	NA	NA	0.863111	0.8
Q4LDE5	SVEP1	Sushi, von Willebrand factor type A, EGF and pentraxin domain-containing protein 1	NA	1.51878	0.964789	NA	NA	NA	NA	NA	NA	0.89916	NA	NA	NA	NA	NA	NA	NA	0.77521	NA	NA	NA	NA	1.4554	NA	NA	NA	NA	NA	NA	NA	NA	NA	NA	NA	NA	NA	NA	0.969484	0.704225	1.07353	0.897059	1.10714	NA	NA	NA	1.8	3.6
O43852	CALU	Calumenin	NA	1.05826	1.22592	NA	0.973585	0.781132	NA	NA	NA	NA	NA	0.929864	1.81215	1.34254	NA	0.984163	NA	NA	NA	0.8	0.683019	NA	1.03964	1.13812	NA	NA	1.23204	NA	NA	NA	1.84842	1.04977	1.90724	NA	NA	1.38398	1.28453	0.697186	0.718193	NA	NA	NA	1.32987	1.1192	1.30472	NA	NA
Q04721	NOTCH2	Neurogenic locus notch homolog protein 2	NA	0.777853	0.954561	NA	NA	NA	0.604743	0.375494	1.27434	NA	0.357895	NA	NA	NA	0.536842	NA	1.81711	NA	NA	NA	NA	0.533597	0.759677	NA	0.363636	NA	NA	0.612648	NA	NA	NA	NA	NA	0.988201	1.66667	NA	NA	0.88758	1.24806	NA	NA	NA	NA	NA	NA	NA	NA
O75368	SH3BGRL	SH3 domain-binding glutamic acid-rich-like protein	1.09291	NA	NA	NA	NA	NA	NA	NA	NA	NA	1.15373	NA	NA	NA	1.75373	NA	NA	NA	NA	NA	NA	NA	NA	NA	NA	1.16723	NA	NA	0.858108	0.964527	NA	NA	NA	NA	NA	NA	NA	NA	NA	NA	NA	NA	NA	NA	NA	1.43493	0.952055
A0A0A0MT89	IGKJ1	Immunoglobulin kappa joining 1	1.14795	NA	NA	0.365635	1.80016	1.49226	0.998337	0.849751	1.03227	NA	1.38057	0.975505	1.13868	1.16532	0.807772	0.88038	1.26138	NA	0.739414	1.20506	1.16919	2.0638	NA	0.854259	1.03637	1.23197	2.01312	0.491272	0.842272	0.994188	0.78478	0.844709	0.884185	0.726786	0.677469	0.60113	0.563585	NA	NA	NA	NA	NA	NA	NA	NA	1.75274	0.960876
P29966	MARCKS	Myristoylated alanine-rich C-kinase substrate	0.29476	NA	NA	NA	NA	NA	NA	NA	0.776639	NA	NA	NA	NA	NA	NA	NA	0.82582	NA	NA	NA	NA	NA	NA	NA	NA	0.157205	NA	NA	0.696507	1.05459	NA	NA	NA	0.963115	0.868852	NA	NA	NA	NA	NA	NA	NA	NA	NA	NA	NA	NA
Q14314	FGL2	Fibroleukin	NA	NA	NA	NA	NA	NA	NA	NA	0.913287	NA	0.619014	NA	0.916094	0.806052	0.659808	NA	0.665734	NA	NA	NA	NA	NA	NA	1.11692	NA	NA	1.07428	NA	NA	NA	NA	NA	NA	0.851748	0.962238	1.56534	1.50344	NA	NA	NA	NA	NA	NA	NA	NA	0.64135	0.920359
P17174	GOT1	Aspartate aminotransferase, cytoplasmic	1.29278	NA	NA	NA	NA	NA	NA	NA	0.891667	NA	0.898714	NA	NA	NA	1.00643	NA	0.902083	NA	NA	NA	NA	NA	NA	NA	NA	0.821293	NA	NA	1	1.15209	NA	NA	NA	1.14583	1.40417	NA	NA	NA	NA	NA	NA	NA	0.828033	0.978799	0.833922	NA	NA
Q14847	LASP1	LIM and SH3 domain protein 1	NA	1.47895	1.52105	NA	NA	NA	0.395604	0.687912	0.382114	0.463918	0.366848	NA	0.285714	0.30012	1.48913	NA	1.01057	0.73785	NA	NA	NA	0.31978	1.57368	0.234094	0.746154	NA	0.194478	0.620879	NA	NA	NA	NA	NA	0.918699	0.823577	0.588235	0.914766	1.08158	1.11842	0.790869	0.908689	0.717231	0.951362	0.912451	0.63035	NA	NA
Q14697	GANAB	Neutral alpha-glucosidase AB	NA	NA	NA	NA	NA	NA	NA	NA	1.36136	NA	1.31519	NA	NA	NA	0.8322	NA	1.72987	NA	NA	NA	NA	NA	NA	NA	NA	NA	NA	NA	NA	NA	NA	NA	NA	0.876565	0.939177	NA	NA	NA	NA	NA	NA	NA	NA	NA	NA	0.77264	1.31407
P62826	RAN	GTP-binding nuclear protein Ran	1.15532	NA	NA	NA	NA	NA	NA	NA	NA	NA	0.982432	NA	0.73814	1.03605	1.3973	NA	NA	NA	NA	NA	NA	NA	NA	0.71537	NA	0.862129	1.73435	NA	0.666667	2.22862	NA	NA	NA	NA	NA	0.73814	0.673624	NA	NA	NA	NA	NA	NA	NA	NA	NA	NA
P46109	CRKL	Crk-like protein	NA	0.553816	0.258708	0.988696	2.16121	1.92173	2.11404	8.68567	1.15428	NA	3.90925	0.415254	0.368016	0.524346	0.538196	0.680642	0.813434	NA	1.20105	2.38435	1.33762	1.43713	0.234442	0.711943	2.36988	NA	0.360328	1.65789	NA	NA	0.145852	1.15834	0.221231	0.789464	2.55711	0.51307	0.321374	0.200391	0.241096	NA	NA	NA	1.19763	1.42643	1.25187	1.36242	1.34676
O15394	NCAM2	Neural cell adhesion molecule 2	NA	NA	NA	NA	NA	NA	1.41885	1.84293	NA	NA	0.915423	0.719745	1.48286	1.56143	1.10448	0.955414	NA	NA	NA	NA	NA	2.04188	NA	1.27	2.21728	NA	2.03571	1.43455	NA	NA	0.671975	1.19108	0.808917	NA	NA	1.03	1.38714	NA	NA	NA	NA	NA	NA	NA	NA	NA	NA
Q16378	PRR4	Proline-rich protein 4	NA	NA	NA	NA	NA	NA	NA	NA	NA	NA	NA	NA	NA	NA	NA	NA	NA	NA	NA	NA	NA	NA	NA	NA	NA	NA	NA	NA	NA	NA	NA	NA	NA	NA	NA	NA	NA	NA	NA	NA	NA	NA	NA	NA	NA	NA	NA
Q12907	LMAN2	Vesicular integral-membrane protein VIP36	0.637097	0.425333	0.461333	0.721841	0.598201	0.57921	0.783448	0.588966	0.555126	0.707965	0.274931	0.692105	0.467819	0.492795	0.422438	0.666667	0.565764	0.627335	0.456415	0.434783	0.50025	0.794483	0.424	0.450528	0.642759	0.364516	0.434198	1.06897	0.933065	0.965323	1.30351	1.14123	1.12281	1.30754	0.889749	1.01825	1.05764	1.028	1.46933	1.32547	1.35103	1.33333	1.00507	0.930743	1.2348	0.886476	0.965449
O76061	STC2	Stanniocalcin-2	NA	NA	NA	1.23848	0.384106	0.582781	0.762431	0.773481	NA	NA	NA	NA	1.30903	1.4566	NA	NA	NA	NA	0.555556	0.476821	0.437086	0.861878	NA	1.45486	0.232044	NA	1.74132	0.690608	NA	NA	NA	NA	NA	NA	NA	1.19965	0.96875	NA	NA	NA	NA	NA	NA	NA	NA	NA	NA
Q14574	DSC3	Desmocollin-3	0.399724	NA	NA	NA	NA	NA	1.18391	1.37548	NA	NA	NA	NA	1.38179	1.26038	NA	NA	NA	NA	NA	NA	NA	1.30077	NA	0.805112	0.911877	0.373535	1.0607	1.21648	0.643005	0.690558	NA	NA	NA	NA	NA	1.04952	1.22684	NA	NA	NA	NA	NA	1.28061	1.2551	1.19643	NA	NA
P07384	CAPN1	Calpain-1 catalytic subunit	NA	1.27758	1.3879	NA	NA	NA	NA	NA	NA	NA	NA	NA	NA	NA	NA	NA	NA	NA	NA	NA	NA	NA	1.39324	NA	NA	NA	NA	NA	NA	NA	NA	NA	NA	NA	NA	NA	NA	1.79715	1.14947	NA	NA	NA	NA	NA	NA	NA	NA
A0A075B6K6	IGLV4-3	Immunoglobulin lambda variable 4-3	NA	NA	NA	NA	NA	NA	NA	NA	NA	NA	NA	NA	NA	NA	NA	NA	NA	NA	NA	NA	NA	NA	NA	NA	NA	NA	NA	NA	NA	NA	NA	NA	NA	NA	NA	NA	NA	NA	NA	NA	NA	NA	1.36175	1.27406	1.38733	NA	NA
Q14118	DAG1	Dystroglycan	1.02034	1.62356	1.25431	0.80456	2.03636	0.745455	1.74809	1.23664	NA	1.48124	1.0226	1.32919	1.32833	1.29644	2.46328	1.48447	NA	1.92308	1.11726	1.76364	1.25455	1.08397	1.27155	1.05441	0.854962	0.838028	1.43527	1.16794	0.652582	1.14945	1.6	1.10062	1.5677	NA	NA	0.864916	0.994371	1.04454	1.64943	0.932458	1.00094	0.969043	1.27167	1.68176	1.71798	1.5518	1.34242
P46439	GSTM5	Glutathione S-transferase Mu 5	NA	NA	NA	NA	NA	NA	NA	NA	NA	NA	1.11024	NA	NA	NA	1.34646	NA	NA	NA	NA	NA	NA	NA	NA	NA	NA	NA	NA	NA	NA	NA	NA	NA	NA	NA	NA	NA	NA	NA	NA	NA	NA	NA	NA	NA	NA	NA	NA
Q15555	MAPRE2	Microtubule-associated protein RP/EB family member 2	0.489583	NA	NA	NA	NA	NA	0.815668	0.746544	NA	NA	NA	NA	NA	NA	NA	NA	NA	NA	NA	NA	NA	0.797235	NA	NA	1.08756	0.128472	NA	0.612903	0.486111	0.625	NA	NA	NA	NA	NA	NA	NA	NA	NA	NA	NA	NA	1.54222	0.715556	0.817778	NA	NA
Q14533	KRT81	Keratin, type II cuticular Hb1	0.776194	0.828962	0.883656	1.56558	1.1007	0.8124	0.743033	0.572855	0.719772	1.25885	0.454702	1.6921	1.19104	1.03145	0.725836	0.891793	0.876516	1.23405	1.24037	1.26316	1.56046	0.849462	0.873901	1.05554	0.666447	0.760776	1.15826	0.530503	0.561505	0.865716	1.67325	0.931307	1.42036	0.730246	0.393054	0.752604	0.74321	2.69703	0.613386	0.653805	1.54696	1.09625	3.14967	0.980339	1.27574	0.837248	0.750839
Q6KB66	KRT80	Keratin, type II cytoskeletal 80	NA	NA	NA	NA	NA	NA	NA	NA	NA	NA	NA	NA	NA	NA	NA	NA	NA	NA	NA	NA	NA	NA	NA	NA	NA	NA	NA	NA	NA	NA	NA	NA	NA	NA	NA	NA	NA	NA	NA	NA	NA	NA	NA	NA	NA	NA	NA
P06703	S100A6	Protein S100-A6	0.39747	0.34202	0.379711	0.586012	0.507713	0.424682	0.649819	0.617629	NA	0.317314	0.469923	0.588661	0.592052	0.445674	1.38037	1.00038	NA	0.891867	1.0846	0.596642	0.541289	0.620036	0.634248	0.463783	0.568893	0.525811	0.487425	0.528279	0.441543	1.17323	0.890411	0.727549	0.947489	NA	NA	0.597082	0.772133	0.519311	0.639367	0.736291	0.532656	0.580099	0.58953	0.607971	0.441999	NA	NA
Q92823	NRCAM	Neuronal cell adhesion molecule	NA	0.781952	0.82799	1.03973	NA	NA	NA	NA	1.01075	0.740609	0.536748	1.22315	0.85453	0.744805	1.1637	1.22517	0.956989	0.830617	0.79006	NA	NA	NA	0.638045	0.67581	NA	NA	1.08313	NA	NA	NA	1.07303	0.93236	1.22472	0.922287	0.927175	0.568579	0.726517	0.669115	0.787883	1.0163	1.06378	0.995748	0.663187	0.667792	0.585201	NA	NA
Q8IUL8	CILP2	Cartilage intermediate layer protein 2	NA	0.983232	0.61128	NA	0.925824	0.697802	NA	NA	NA	NA	NA	NA	NA	NA	NA	NA	NA	NA	NA	0.266484	0.818681	NA	0.632622	NA	NA	NA	NA	NA	NA	NA	NA	NA	NA	NA	NA	NA	NA	1.10671	1.14329	NA	NA	NA	NA	NA	NA	0.916788	1.05693
Q8WVN6	SECTM1	Secreted and transmembrane protein 1	NA	NA	NA	NA	NA	NA	NA	NA	NA	NA	NA	NA	NA	NA	NA	NA	NA	NA	NA	NA	NA	NA	NA	NA	NA	NA	NA	NA	NA	NA	NA	NA	NA	NA	NA	NA	NA	NA	NA	NA	NA	NA	NA	NA	NA	NA	NA
O94985	CLSTN1	Calsyntenin-1	NA	1.38462	1.60477	NA	NA	NA	NA	NA	NA	NA	NA	NA	NA	NA	NA	NA	NA	NA	NA	NA	NA	NA	1.28912	NA	NA	NA	NA	NA	NA	NA	NA	NA	NA	NA	NA	NA	NA	1.1061	1.74005	NA	NA	NA	2.15259	1.86376	2.03542	0.828753	0.856237
P58546	MTPN	Myotrophin	1.35217	0.679167	0.827083	NA	NA	NA	NA	NA	0.821149	NA	NA	NA	NA	NA	NA	NA	0.972585	NA	NA	NA	NA	NA	0.539583	NA	NA	0.847826	NA	NA	1.23478	1.45652	NA	NA	NA	1.13577	1.00261	NA	NA	3.03333	0.65	NA	NA	NA	NA	NA	NA	NA	NA
A0A075B6I7	IGLV5-48	Probable non-functional immunoglobulin lambda variable 5-48	NA	0.0742049	0.187279	0.704918	NA	NA	NA	NA	NA	0.665406	NA	NA	0.969037	0.561927	NA	NA	NA	0.591682	0.462295	NA	NA	NA	0.0706714	0.795872	NA	NA	2.47592	NA	NA	NA	NA	NA	NA	NA	NA	0.665138	2.32339	0.282686	0.40636	0.858223	0.784499	0.897921	NA	NA	NA	NA	NA
P08833	IGFBP1	Insulin-like growth factor-binding protein 1	0.708232	NA	NA	0.799287	NA	NA	NA	NA	1.06425	1.32033	1.02762	0.727984	NA	NA	0.911602	0.790607	0.839953	0.944559	0.768409	NA	NA	NA	NA	NA	NA	0.483051	NA	NA	0.820823	1.22155	0.663405	1.15068	0.540117	1.45444	1.29673	NA	NA	NA	NA	1.44148	1.35729	1.48255	0.809591	1.09309	1.01834	1.66102	1.25424
Q15942	ZYX	Zyxin	NA	NA	NA	NA	0.793305	0.682253	1.27987	1.06604	0.823219	NA	NA	NA	0.439359	0.871854	NA	NA	1.10686	NA	NA	0.502125	0.813496	0.767296	NA	0.379863	2.18868	NA	0.709382	1.36792	NA	NA	NA	NA	NA	1.13984	0.853562	0.965675	1.39817	NA	NA	NA	NA	NA	0.882826	0.87746	0.745081	1.03723	1.04027
P24387	CRHBP	Corticotropin-releasing factor-binding protein	0.510301	0.631728	0.90085	NA	NA	NA	NA	NA	NA	NA	NA	NA	0.987138	1.26286	NA	NA	NA	NA	NA	NA	NA	NA	0.747875	0.897106	NA	0.359746	0.94373	NA	0.55309	0.889065	NA	NA	NA	NA	NA	1.2717	1.67122	1.7068	1.44193	NA	NA	NA	NA	NA	NA	NA	NA
P55072	VCP	Transitional endoplasmic reticulum ATPase	NA	NA	NA	NA	NA	NA	NA	NA	NA	NA	NA	NA	NA	NA	NA	NA	NA	NA	NA	NA	NA	NA	NA	NA	NA	NA	NA	NA	NA	NA	NA	NA	NA	NA	NA	NA	NA	NA	NA	NA	NA	NA	NA	NA	NA	NA	NA
Q9HAV0	GNB4	Guanine nucleotide-binding protein subunit beta-4	0.660848	0.818575	1.01296	1.01613	0.464646	0.348485	0.806818	0.272727	0.915842	NA	NA	1.02994	0.680203	0.652284	NA	1.20359	1.19604	NA	0.668622	0.363636	0.959596	0.738636	0.768898	0.444162	0.636364	0.496259	0.489848	0.653409	1.14713	1.00249	1.04192	0.998004	1.24152	0.683168	0.622772	0.634518	0.558376	0.969762	1.23326	NA	NA	NA	0.751055	0.862869	0.405063	0.69781	0.89927
P13688	CEACAM1	Carcinoembryonic antigen-related cell adhesion molecule 1	NA	NA	NA	NA	NA	NA	NA	NA	NA	NA	NA	0.798419	NA	NA	NA	1.19763	NA	NA	NA	NA	NA	NA	NA	NA	NA	NA	NA	NA	NA	NA	0.889328	0.778656	0.940711	NA	NA	NA	NA	NA	NA	NA	NA	NA	0.880866	1.59206	1.07581	0.940217	0.73913
P06576	ATP5F1B	ATP synthase subunit beta, mitochondrial	NA	NA	NA	NA	NA	NA	NA	NA	NA	NA	NA	NA	NA	NA	NA	NA	NA	NA	NA	NA	NA	NA	NA	NA	NA	NA	NA	NA	NA	NA	NA	NA	NA	NA	NA	NA	NA	NA	NA	NA	NA	NA	NA	NA	NA	NA	NA
P52565	ARHGDIA	Rho GDP-dissociation inhibitor 1	NA	NA	NA	NA	NA	NA	1.02203	0.778736	NA	NA	0.453159	1.22936	NA	NA	1.23094	1.31193	NA	NA	NA	NA	NA	3.14751	NA	NA	1.39559	NA	NA	1.10824	NA	NA	1.20183	0.0208695	1.84404	NA	NA	NA	NA	NA	NA	NA	NA	NA	1.41036	1.31873	0.952191	NA	NA
P80511	S100A12	Protein S100-A12	0.220561	0.316073	0.316745	0.978972	0.653552	0.480665	0.457854	0.420179	0.379552	0.344253	0.458509	0.572877	NA	NA	1.07686	0.651774	0.494487	0.383562	0.641355	0.398156	0.390962	0.354087	0.342972	NA	0.416667	0.285981	NA	0.41539	0.271028	0.230841	0.985108	0.807034	0.846324	0.929502	0.82125	NA	NA	0.511769	0.573638	0.611078	0.66349	0.701608	0.507882	0.555177	0.354495	0.781346	0.453746
Q9Y251	HPSE	Heparanase	NA	NA	NA	4.07317	NA	NA	2.27397	1.24049	NA	1.97674	NA	1.48817	NA	NA	NA	1.30108	NA	1.8553	1.67751	NA	NA	1.57078	NA	NA	2.41705	NA	NA	1.18265	NA	NA	1.64301	0.748387	1.65591	NA	NA	NA	NA	NA	NA	0.899225	0.751938	0.594315	0.97191	1.31648	0.790262	NA	NA
Q16769	QPCT	Glutaminyl-peptide cyclotransferase	NA	0.663717	1.0177	NA	NA	NA	NA	NA	NA	0.636364	0.88729	NA	0.228916	0.228916	0.956835	NA	NA	0.538961	NA	NA	NA	NA	1.40708	0.0208695	NA	NA	0.0208695	NA	NA	NA	NA	NA	NA	NA	NA	0.0208695	0.277108	0.0208695	1.19469	0.902597	0.850649	0.681818	1.31285	1.52514	1.35754	NA	NA
O60462	NRP2	Neuropilin-2	NA	1.47748	1.83784	1.33195	NA	NA	3.13158	1	0.688525	NA	1.68085	NA	NA	NA	2.50709	NA	1.10383	NA	1.55187	NA	NA	2.94737	1.43243	NA	2.63158	NA	NA	1.07895	NA	NA	NA	NA	NA	0.579235	0.704918	NA	NA	1.2973	1.41441	NA	NA	NA	1.01357	0.864253	1.01357	0.640625	0.8
[truncated: 163 more columns]
