# Supplementary material for: Longitudinal Serum Proteome Characterization of COVID-19 Patients With Different Severities Revealed Potential Therapeutic Strategies
Source: Front Immunol. 2022 Jul 26;13:893943. doi: 10.3389/fimmu.2022.893943 (PMC9361788; doi:10.3389/fimmu.2022.893943)
Supplement: Supplementary file 6 [file Table_5.xlsx]

## Sheet: Legend
Table S5. Cluster analysis of proteins related to the severity of COVID-19 and the disease course.
Table S5-A. Proteins in 16 group clusters.
Table S5-B. Proteins in 9 time-point clusters.
Table S5-C. Signature proteins that varied with COVID-19 severity and alleviated during convalescence.

## Sheet: A. Group cluster
Table S5-A. Proteins in 16 group clusters.
Uniprot accession	Gene name	Group cluster
P02787	TF	1
P02751	FN1	1
P06727	APOA4	1
P19823	ITIH2	1
P43652	AFM	1
P06396	GSN	1
P03952	KLKB1	1
O75882	ATRN	1
O43866	CD5L	1
P02765	AHSG	1
P08519	LPA	1
P27169	PON1	1
P02753	RBP4	1
P05452	CLEC3B	1
P22105	TNXB	1
P04278	SHBG	1
P02655	APOC2	1
O95445	APOM	1
P01344	IGF2	1
P01701	IGLV1-51	1
P05556	ITGB1	1
P05019	IGF1	1
Q9HBI1	PARVB	1
P05106	ITGB3	1
O43505	B4GAT1	1
Q9UEW3	MARCO	1
Q14574	DSC3	1
O94985	CLSTN1	1
P01024	C3	2
P08603	CFH	2
P01031	C5	2
P00739	HPR	2
P01042	KNG1	2
P02790	HPX	2
P20742	PZP	2
P01860	IGHG3	2
P00736	C1R	2
P01876	IGHA1	2
P05155	SERPING1	2
P08697	SERPINF2	2
P01877	IGHA2	2
P01019	AGT	2
P19652	ORM2	2
P03951	F11	2
P00740	F9	2
P02743	APCS	2
Q9UK55	SERPINA10	2
Q9UGM5	FETUB	2
P05164	MPO	2
P15144	ANPEP	2
P22352	GPX3	2
Q92496	CFHR4	2
Q6EMK4	VASN	2
Q16706	MAN2A1	2
P05362	ICAM1	2
Q13790	APOF	2
P16930	FAH	2
P63104	YWHAZ	2
Q86SQ4	ADGRG6	2
P23284	PPIB	2
P00390	GSR	2
Q6Q788	APOA5	2
Q8WWA0	ITLN1	2
P49641	MAN2A2	2
P09382	LGALS1	2
P01721	IGLV6-57	2
P24298	GPT	2
P15291	B4GALT1	2
P07858	CTSB	2
P02768	ALB	3
P04264	KRT1	3
P35527	KRT9	3
P02538	KRT6A	3
P02533	KRT14	3
P13647	KRT5	3
P04259	KRT6B	3
P08779	KRT16	3
P02775	PPBP	3
A0A0B4J1V0	IGHV3-15	3
Q04695	KRT17	3
P10720	PF4V1	3
P49908	SELENOP	3
P01766	IGHV3-13	3
Q6UWP8	SBSN	3
A0A0C4DH35	IGHV3-35	3
P17813	ENG	3
P54108	CRISP3	3
Q9BWP8	COLEC11	3
P24593	IGFBP5	3
Q16270	IGFBP7	3
P24592	IGFBP6	3
Q9ULI3	HEG1	3
P01137	TGFB1	3
Q13228	SELENBP1	3
Q96S96	PEBP4	3
Q14623	IHH	3
Q13477	MADCAM1	3
Q9HCU0	CD248	3
P26992	CNTFR	3
O43852	CALU	3
P24387	CRHBP	3
P04114	APOB	4
P00734	F2	4
P01008	SERPINC1	4
P05160	F13B	4
P05546	SERPIND1	4
P04217	A1BG	4
P02786	TFRC	4
P00746	CFD	4
P12111	COL6A3	4
P43251	BTD	4
P06276	BCHE	4
P02747	C1QC	4
Q13201	MMRN1	4
P02746	C1QB	4
A0A0B4J1Y9	IGHV3-72	4
A0A0A0MS15	IGHV3-49	4
A0A0B4J1X5	IGHV3-74	4
P55058	PLTP	4
A0A0B4J1V1	IGHV3-21	4
P22891	PROZ	4
P01763	IGHV3-48	4
P12955	PEPD	4
P08709	F7	4
P55056	APOC4	4
P07359	GP1BA	4
A0A0C4DH25	IGKV3D-20	4
P43121	MCAM	4
P39060	COL18A1	4
P11717	IGF2R	4
P08195	SLC3A2	4
A0A075B6J9	IGLV2-18	4
Q14515	SPARCL1	4
Q13093	PLA2G7	4
Q86YW5	TREML1	4
P07237	P4HB	4
Q9BTY2	FUCA2	4
P01601	IGKV1D-16	4
Q12913	PTPRJ	4
Q8WWZ8	OIT3	4
P04066	FUCA1	4
P07333	CSF1R	4
P35590	TIE1	4
P0DSN7	IGKV1D-37	4
P11279	LAMP1	4
Q9H4A9	DPEP2	4
Q16853	AOC3	4
Q13740	ALCAM	4
A0A0B4J1U3	IGLV1-36	4
P09972	ALDOC	4
P10721	KIT	4
P35579	MYH9	4
Q07075	ENPEP	4
Q6IBS0	TWF2	4
P08174	CD55	4
Q13421	MSLN	4
P14314	PRKCSH	4
P08123	COL1A2	4
O15394	NCAM2	4
Q9Y251	HPSE	4
P0C0L5	C4B	5
P0C0L4	C4A	5
P00738	HP	5
P01009	SERPINA1	5
P00450	CP	5
P00751	CFB	5
P01011	SERPINA3	5
P04003	C4BPA	5
P13671	C6	5
P06681	C2	5
P12259	F5	5
P02748	C9	5
P07358	C8B	5
P07357	C8A	5
P02763	ORM1	5
Q08380	LGALS3BP	5
P0DOY3	IGLC3	5
P23142	FBLN1	5
P22792	CPN2	5
B9A064	IGLL5	5
Q14520	HABP2	5
P08571	CD14	5
P0DJI8	SAA1	5
Q15582	TGFBI	5
P20851	C4BPB	5
O75636	FCN3	5
P08185	SERPINA6	5
P19320	VCAM1	5
Q9NZP8	C1RL	5
P11226	MBL2	5
O00187	MASP2	5
P35542	SAA4	5
Q8NBP7	PCSK9	5
Q92820	GGH	5
P06733	ENO1	5
P33908	MAN1A1	5
P10586	PTPRF	5
P00338	LDHA	5
P26038	MSN	5
P29401	TKT	5
P22897	MRC1	5
P01699	IGLV1-44	5
A1L4H1	SSC5D	5
P07900	HSP90AA1	5
P07307	ASGR2	5
Q86UD1	OAF	5
P35030	PRSS3	5
P01705	IGLV2-23	5
Q9UBR2	CTSZ	5
Q8WUA8	TSKU	5
Q93088	BHMT	5
P17174	GOT1	5
P01833	PIGR	6
Q12805	EFEMP1	6
P36980	CFHR2	6
Q02985	CFHR3	6
P06331	IGHV4-34	6
P24821	TNC	6
Q6YHK3	CD109	6
A0A075B6R2	IGHV4-4	6
A0A0G2JS06	IGLV5-39	6
P34096	RNASE4	6
P12109	COL6A1	6
Q9UJJ9	GNPTG	6
P04211	IGLV7-43	6
Q6UX71	PLXDC2	6
Q02413	DSG1	6
O95497	VNN1	6
A0A0B4J1V2	IGHV2-26	6
P04745	AMY1A	6
P16402	H1-3	6
P08670	VIM	6
P35555	FBN1	6
Q99497	PARK7	6
P05121	SERPINE1	6
Q08554	DSC1	6
O43157	PLXNB1	6
A0A0C4DH39	IGHV1-58	6
Q7RTS7	KRT74	6
P84243	H3-3A	6
Q8WZ75	ROBO4	6
Q3ZCW2	LGALSL	6
P50552	VASP	6
P25705	ATP5F1A	6
P16401	H1-5	6
P17301	ITGA2	6
Q07507	DPT	6
A0A0A0MRZ9	IGLV5-52	6
P61916	NPC2	6
P16035	TIMP2	6
P58335	ANTXR2	6
Q9NPR2	SEMA4B	6
O14498	ISLR	6
Q9Y240	CLEC11A	6
P04080	CSTB	6
Q04721	NOTCH2	6
Q14314	FGL2	6
Q15555	MAPRE2	6
Q16769	QPCT	6
P01857	IGHG1	7
P01834	IGKC	7
P00748	F12	7
P02788	LTF	7
P01591	JCHAIN	7
A0A0C4DH38	IGHV5-51	7
P09172	DBH	7
Q86YZ3	HRNR	7
P01619	IGKV3-20	7
A0A0C4DH67	IGKV1-8	7
P14780	MMP9	7
A0A0C4DH72	IGKV1-6	7
P37802	TAGLN2	7
P01762	IGHV3-11	7
Q15485	FCN2	7
A0A075B6S5	IGKV1-27	7
P04430	IGKV1-16	7
A0A087WSY6	IGKV3D-15	7
A0A075B6R9	IGKV2D-24	7
A0A0J9YXX1	IGHV5-10-1	7
P04439	HLA-A	7
P80188	LCN2	7
Q7Z7G0	ABI3BP	7
P02730	SLC4A1	7
P23470	PTPRG	7
P81605	DCD	7
A0A0C4DH43	IGHV2-70D	7
P0DP01	IGHV1-8	7
A0A0C4DH24	IGKV6-21	7
P01814	IGHV2-70	7
A0A075B6K2	IGLV3-12	7
A0A075B6H7	IGKV3-7	7
P32942	ICAM3	7
Q92859	NEO1	7
Q9Y4L1	HYOU1	7
P20160	AZU1	7
Q15084	PDIA6	7
P62820	RAB1A	7
P12821	ACE	7
P01704	IGLV2-14	7
O75144	ICOSLG	7
P13727	PRG2	7
Q86UN3	RTN4RL2	7
P61204	ARF3	7
Q9UNN8	PROCR	7
P51149	RAB7A	7
Q10588	BST1	7
Q9HD89	RETN	7
Q9NY15	STAB1	7
P13489	RNH1	7
P08581	MET	7
O15204	ADAMDEC1	7
P30044	PRDX5	7
P24158	PRTN3	7
O75368	SH3BGRL	7
A0A0A0MT89	IGKJ1	7
Q14118	DAG1	7
O60462	NRP2	7
P02750	LRG1	8
P0DJI9	SAA2	8
P18428	LBP	8
Q9BXR6	CFHR5	8
P05109	S100A8	8
P04040	CAT	8
P04406	GAPDH	8
P02741	CRP	8
P06702	S100A9	8
P06310	IGKV2-30	8
P23528	CFL1	8
A0A0B4J2H0	IGHV1-69D	8
P62937	PPIA	8
P12814	ACTN1	8
O00151	PDLIM1	8
P08567	PLEK	8
P08246	ELANE	8
P30740	SERPINB1	8
P59665	DEFA1	8
Q06830	PRDX1	8
O75083	WDR1	8
P06744	GPI	8
P37837	TALDO1	8
P78509	RELN	8
P08294	SOD3	8
P00325	ADH1B	8
P37840	SNCA	8
P60900	PSMA6	8
A0A0C4DH30	IGHV3-16	8
P08319	ADH4	8
Q5SQ64	LY6G6F	8
Q9ULV4	CORO1C	8
Q03154	ACY1	8
Q14697	GANAB	8
Q15942	ZYX	8
P68871	HBB	9
P02042	HBD	9
P69905	HBA1	9
P00915	CA1	9
P32119	PRDX2	9
P80748	IGLV3-21	9
A0A0C4DH73	IGKV1-12	9
P61626	LYZ	9
A0A0C4DH34	IGHV4-28	9
P00918	CA2	9
P30043	BLVRB	9
P15924	DSP	9
P30041	PRDX6	9
P52209	PGD	9
P01703	IGLV1-40	9
P01854	IGHE	9
P68104	EEF1A1	9
P60763	RAC3	9
O00299	CLIC1	9
P20848	SERPINA2	9
Q12841	FSTL1	9
P50395	GDI2	9
P20618	PSMB1	9
Q9BY67	CADM1	9
P13716	ALAD	9
P26447	S100A4	9
P48637	GSS	9
P13688	CEACAM1	9
P02647	APOA1	10
P19827	ITIH1	10
P07996	THBS1	10
P02749	APOH	10
P25311	AZGP1	10
P02766	TTR	10
P04196	HRG	10
P35858	IGFALS	10
P80108	GPLD1	10
P29622	SERPINA4	10
Q16610	ECM1	10
P26927	MST1	10
Q96PD5	PGLYRP2	10
P51884	LUM	10
P02654	APOC1	10
P17936	IGFBP3	10
P02656	APOC3	10
Q96IY4	CPB2	10
P05154	SERPINA5	10
P04070	PROC	10
Q9UHG3	PCYOX1	10
Q76LX8	ADAMTS13	10
Q15166	PON3	10
P04180	LCAT	10
P01780	IGHV3-7	10
Q9NQ79	CRTAC1	10
A0A087WW87	IGKV2-40	10
P40197	GP5	10
P02776	PF4	10
P09486	SPARC	10
Q14766	LTBP1	10
P00488	F13A1	10
Q15113	PCOLCE	10
P11597	CETP	10
P01743	IGHV1-46	10
A0A0J9YX35	IGHV3-64D	10
O14786	NRP1	10
Q9Y5Y7	LYVE1	10
Q9NPH3	IL1RAP	10
P01593	IGKV1D-33	10
A0A0B4J2D9	IGKV1D-13	10
A0A0B4J1U7	IGHV6-1	10
A0A0C4DH33	IGHV1-24	10
A0A0C4DH36	IGHV3-38	10
P54802	NAGLU	10
Q86UX7	FERMT3	10
Q01459	CTBS	10
Q9UM47	NOTCH3	10
Q9BUN1	MENT	10
P01709	IGLV2-8	10
Q66K66	TMEM198	10
Q9NY97	B3GNT2	10
Q8TER0	SNED1	10
Q9NPY3	CD93	10
Q14624	ITIH4	11
P09871	C1S	11
P07225	PROS1	11
P02760	AMBP	11
Q06033	ITIH3	11
P05156	CFI	11
P05543	SERPINA7	11
P60709	ACTB	11
P07360	C8G	11
P13796	LCP1	11
P15169	CPN1	11
Q07954	LRP1	11
Q9HDC9	APMAP	11
P18206	VCL	11
P14625	HSP90B1	11
P18065	IGFBP2	11
P07195	LDHB	11
Q5QNW6	H2BC18	11
P07339	CTSD	11
P11142	HSPA8	11
P62805	H4C1	11
P07988	SFTPB	11
Q14126	DSG2	11
O95479	H6PD	11
Q16777	H2AC20	11
Q86U17	SERPINA11	11
P07602	PSAP	11
P09960	LTA4H	11
P62987	UBA52	11
P16109	SELP	11
P55103	INHBC	11
P08311	CTSG	11
P15151	PVR	11
P07942	LAMB1	11
P62491	RAB11A	11
Q02818	NUCB1	11
Q99969	RARRES2	11
Q08830	FGL1	11
P23141	CES1	11
P54289	CACNA2D1	11
P17931	LGALS3	11
P23381	WARS1	11
P58166	INHBE	11
P02792	FTL	11
O75874	IDH1	11
P60953	CDC42	11
Q6P179	ERAP2	11
O14818	PSMA7	11
Q92823	NRCAM	11
P52565	ARHGDIA	11
P00747	PLG	12
P04275	VWF	12
P02774	GC	12
P02671	FGA	12
P04004	VTN	12
P02675	FGB	12
Q03591	CFHR1	12
P02679	FGG	12
Q92954	PRG4	12
P98160	HSPG2	12
Q86VB7	CD163	12
P14543	NID1	12
P13591	NCAM1	12
P01034	CST3	12
A0A0C4DH32	IGHV3-20	12
P01714	IGLV3-19	12
P14618	PKM	12
A0A087WSY4	IGHV4-30-2	12
P03950	ANG	12
P07477	PRSS1	12
Q9H4G4	GLIPR2	12
P13987	CD59	12
Q15848	ADIPOQ	12
Q6UY14	ADAMTSL4	12
P27797	CALR	12
P22692	IGFBP4	12
Q7Z7M0	MEGF8	12
P78417	GSTO1	12
Q8IZF2	ADGRF5	12
P30101	PDIA3	12
Q04917	YWHAH	12
P28799	GRN	12
P12318	FCGR2A	12
P00441	SOD1	12
P03973	SLPI	12
Q12907	LMAN2	12
P06703	S100A6	12
P80511	S100A12	12
Q9Y6R7	FCGBP	13
P02649	APOE	13
P10909	CLU	13
P02652	APOA2	13
A0M8Q6	IGLC7	13
P05090	APOD	13
P11021	HSPA5	13
P01768	IGHV3-30	13
P01599	IGKV1-17	13
A0A0C4DH31	IGHV1-18	13
A0A075B6K4	IGLV3-10	13
A2NJV5	IGKV2-29	13
P06312	IGKV4-1	13
P01742	IGHV1-69	13
P23083	IGHV1-2	13
Q02325	PLGLB1	13
P14151	SELL	13
A0A0B4J1X8	IGHV3-43	13
A0A075B6K5	IGLV3-9	13
P35443	THBS4	13
Q13103	SPP2	13
A0A0A0MRZ8	IGKV3D-11	13
P01602	IGKV1-5	13
A0A0B4J1Y8	IGLV9-49	13
P01718	IGLV3-27	13
A0A0A0MT36	IGKV6D-21	13
P05067	APP	13
P49913	CAMP	13
Q9HBB8	CDHR5	13
A0A075B6K0	IGLV3-16	13
Q9H8L6	MMRN2	13
A0A075B6J1	IGLV5-37	13
Q15828	CST6	13
Q14847	LASP1	13
Q8IUL8	CILP2	13
P08833	IGFBP1	13
Q9HAV0	GNB4	13
P10643	C7	14
Q9Y490	TLN1	14
P21333	FLNA	14
P48740	MASP1	14
P00742	F10	14
O14791	APOL1	14
P0CF74	IGLC6	14
P05062	ALDOB	14
P07737	PFN1	14
P0DP04	IGHV3-43D	14
P49747	COMP	14
P67936	TPM4	14
P60174	TPI1	14
P04075	ALDOA	14
P06753	TPM3	14
P00558	PGK1	14
P31146	CORO1A	14
P61769	B2M	14
Q8NBJ4	GOLM1	14
Q01518	CAP1	14
P10321	HLA-C	14
P62328	TMSB4X	14
P61224	RAP1B	14
Q16851	UGP2	14
P62258	YWHAE	14
Q9BYE9	CDHR2	14
P06732	CKM	14
Q9H299	SH3BGRL3	14
A0A075B6I1	IGLV4-60	14
Q8N6C8	LILRA3	14
A0A075B6H9	IGLV4-69	14
P10599	TXN	14
P0DP25	CALM3	14
Q14019	COTL1	14
P40925	MDH1	14
P09211	GSTP1	14
P25786	PSMA1	14
P00352	ALDH1A1	14
P25788	PSMA3	14
Q15404	RSU1	14
P52566	ARHGDIB	14
Q4LDE5	SVEP1	14
O76061	STC2	14
P01023	A2M	15
P01871	IGHM	15
P01861	IGHG4	15
P13645	KRT10	15
P35908	KRT2	15
P01880	IGHD	15
P27918	CFP	15
P33151	CDH5	15
P69891	HBG1	15
A0A075B6S6	IGKV2D-30	15
Q6UXB8	PI16	15
Q12860	CNTN1	15
A0A075B6Q5	IGHV3-64	15
Q9Y5C1	ANGPTL3	15
A0A0A0MS14	IGHV1-45	15
Q8TDL5	BPIFB1	15
Q99784	OLFM1	15
P07738	BPGM	15
P40189	IL6ST	15
P02452	COL1A1	15
P09467	FBP1	15
Q15465	SHH	15
P21709	EPHA1	15
P62826	RAN	15
Q14533	KRT81	15
P01859	IGHG2	16
P36955	SERPINF1	16
Q96KN2	CNDP1	16
Q04756	HGFAC	16
O00391	QSOX1	16
O00533	CHL1	16
P01764	IGHV3-23	16
A0A0B4J1V6	IGHV3-73	16
P08253	MMP2	16
P02745	C1QA	16
A0A0C4DH29	IGHV1-3	16
Q9UNW1	MINPP1	16
Q15063	POSTN	16
P55290	CDH13	16
P41222	PTGDS	16
P01033	TIMP1	16
P01700	IGLV1-47	16
Q13822	ENPP2	16
P0DMV9	HSPA1B	16
P12830	CDH1	16
P16070	CD44	16
P35916	FLT4	16
A0A075B6I9	IGLV7-46	16
A0A075B6I0	IGLV8-61	16
P15814	IGLL1	16
P08637	FCGR3A	16
P68363	TUBA1B	16
Q8IXL6	FAM20C	16
P10153	RNASE2	16
Q9NZK5	ADA2	16
Q9Y6Z7	COLEC10	16
A0A087WSZ0	IGKV1D-8	16
P00451	F8	16
P01706	IGLV2-11	16
Q9NZ08	ERAP1	16
P13598	ICAM2	16
P13473	LAMP2	16
P10124	SRGN	16
Q9Y646	CPQ	16
O00592	PODXL	16
Q9UBX1	CTSF	16
Q9NPG4	PCDH12	16
P46109	CRKL	16

## Sheet: B. Time-point cluster
Table S5-B. Proteins in 9 time-point clusters.
Uniprot accession	Gene name	Time-point cluster
P04217	A1BG	1
Q03154	ACY1	1
P00325	ADH1B	1
P13716	ALAD	1
Q9HDC9	APMAP	1
P25705	ATP5F1A	1
P15291	B4GALT1	1
P13987	CD59	1
Q9NPY3	CD93	1
Q9BYE9	CDHR2	1
P13688	CEACAM1	1
P36980	CFHR2	1
Q9BXR6	CFHR5	1
P02452	COL1A1	1
P08123	COL1A2	1
P01034	CST3	1
Q07507	DPT	1
Q02413	DSG1	1
Q14126	DSG2	1
P68104	EEF1A1	1
Q07075	ENPEP	1
P00451	F8	1
P09467	FBP1	1
Q9H4G4	GLIPR2	1
P69891	HBG1	1
P98160	HSPG2	1
P13598	ICAM2	1
P22692	IGFBP4	1
P24592	IGFBP6	1
P01857	IGHG1	1
P01743	IGHV1-46	1
P01814	IGHV2-70	1
P01766	IGHV3-13	1
A0A0C4DH35	IGHV3-35	1
A0A0C4DH36	IGHV3-38	1
A0A0B4J1X8	IGHV3-43	1
A0A0J9YX35	IGHV3-64D	1
P01780	IGHV3-7	1
A0A0B4J1Y9	IGHV3-72	1
A0A0B4J1U7	IGHV6-1	1
P01834	IGKC	1
A0A0A0MT89	IGKJ1	1
A0A0C4DH72	IGKV1-6	1
A0A0C4DH67	IGKV1-8	1
P01601	IGKV1D-16	1
A0A087WSY6	IGKV3D-15	1
A0A0C4DH24	IGKV6-21	1
P15814	IGLL1	1
A0A0B4J1U3	IGLV1-36	1
A0A0G2JS06	IGLV5-39	1
P02533	KRT14	1
P08779	KRT16	1
P13647	KRT5	1
P02538	KRT6A	1
P04259	KRT6B	1
Q7RTS7	KRT74	1
Q3ZCW2	LGALSL	1
O00187	MASP2	1
P08581	MET	1
P26927	MST1	1
Q9NPG4	PCDH12	1
P25786	PSMA1	1
P20618	PSMB1	1
P10586	PTPRF	1
P15151	PVR	1
P62826	RAN	1
Q9HD89	RETN	1
P01008	SERPINC1	1
P05121	SERPINE1	1
O75368	SH3BGRL	1
P02730	SLC4A1	1
P10124	SRGN	1
P01033	TIMP1	1
P68363	TUBA1B	1
P50552	VASP	1
P20930	FLG	1
P68366	TUBA4A	1
P69892	HBG2	1
Q9HBR0	SLC38A10	1
Q9NZK5	ADA2	2
Q76LX8	ADAMTS13	2
Q6UY14	ADAMTSL4	2
Q8IZF2	ADGRF5	2
P01019	AGT	2
Q13740	ALCAM	2
P05062	ALDOB	2
P02743	APCS	2
Q6Q788	APOA5	2
P05090	APOD	2
O14791	APOL1	2
P07307	ASGR2	2
Q9NY97	B3GNT2	2
Q9NZP8	C1RL	2
P09871	C1S	2
P04040	CAT	2
P00746	CFD	2
P00450	CP	2
P15169	CPN1	2
P22792	CPN2	2
P02741	CRP	2
Q15828	CST6	2
Q9H4A9	DPEP2	2
P16930	FAH	2
P08637	FCGR3A	2
Q14697	GANAB	2
P24298	GPT	2
P00390	GSR	2
P16401	H1-5	2
O95479	H6PD	2
Q14520	HABP2	2
P00738	HP	2
P14625	HSP90B1	2
P0DMV9	HSPA1B	2
P08833	IGFBP1	2
A0A0C4DH30	IGHV3-16	2
P01763	IGHV3-48	2
P01767	IGHV3-53	2
A0A0C4DH73	IGKV1-12	2
P0DSN7	IGKV1D-37	2
A0A087WSZ0	IGKV1D-8	2
A0A075B6S6	IGKV2D-30	2
A0A0C4DH25	IGKV3D-20	2
P17301	ITGA2	2
Q06033	ITIH3	2
P10721	KIT	2
P07942	LAMB1	2
P02750	LRG1	2
Q16706	MAN2A1	2
Q9UEW3	MARCO	2
P26572	MGAT1	2
Q02818	NUCB1	2
P12955	PEPD	2
P07477	PRSS1	2
P25788	PSMA3	2
P60900	PSMA6	2
O14818	PSMA7	2
Q12913	PTPRJ	2
P13489	RNH1	2
P0DJI8	SAA1	2
Q9UK55	SERPINA10	2
P01011	SERPINA3	2
P08185	SERPINA6	2
P08697	SERPINF2	2
P05155	SERPING1	2
P08195	SLC3A2	2
Q9NY15	STAB1	2
O76061	STC2	2
Q66K66	TMEM198	2
Q8WUA8	TSKU	2
Q6IBS0	TWF2	2
P04004	VTN	2
P04792	HSPB1	2
P15311	EZR	2
Q7Z4W1	DCXR	2
Q86SQ4	ADGRG6	3
Q15848	ADIPOQ	3
P00352	ALDH1A1	3
P09972	ALDOC	3
Q93088	BHMT	3
P43251	BTD	3
P0C0L4	C4A	3
P0C0L5	C4B	3
P13671	C6	3
P10643	C7	3
P07357	C8A	3
P07358	C8B	3
P07360	C8G	3
P02748	C9	3
P54289	CACNA2D1	3
P08571	CD14	3
Q9HBB8	CDHR5	3
O00533	CHL1	3
P06732	CKM	3
Q9Y646	CPQ	3
P07858	CTSB	3
Q9UBR2	CTSZ	3
P09172	DBH	3
Q6P179	ERAP2	3
P12259	F5	3
Q8IXL6	FAM20C	3
Q12884	FAP	3
O75636	FCN3	3
P02792	FTL	3
Q9UJJ9	GNPTG	3
Q8NBJ4	GOLM1	3
P22352	GPX3	3
P48637	GSS	3
P04439	HLA-A	3
Q86YZ3	HRNR	3
P07900	HSP90AA1	3
O75874	IDH1	3
P18065	IGFBP2	3
A0A075B6S5	IGKV1-27	3
P0CF74	IGLC6	3
A0A075B6J1	IGLV5-37	3
Q9NPH3	IL1RAP	3
O14498	ISLR	3
Q04695	KRT17	3
P18428	LBP	3
P07195	LDHB	3
Q08380	LGALS3BP	3
Q8N6C8	LILRA3	3
P09960	LTA4H	3
P33908	MAN1A1	3
P49641	MAN2A2	3
P43121	MCAM	3
P13591	NCAM1	3
P02763	ORM1	3
P19652	ORM2	3
Q8NBP7	PCSK9	3
O00592	PODXL	3
Q15063	POSTN	3
Q16769	QPCT	3
P0DJI9	SAA2	3
P35542	SAA4	3
P14151	SELL	3
P01009	SERPINA1	3
P05543	SERPINA7	3
P03973	SLPI	3
Q13103	SPP2	3
Q4LDE5	SVEP1	3
Q15582	TGFBI	3
Q16851	UGP2	3
P19320	VCAM1	3
P23381	WARS1	3
P62258	YWHAE	3
Q15942	ZYX	3
A0A087WSX0	IGLV5-45	3
P04075	ALDOA	4
P04745	AMY1A	4
P25311	AZGP1	4
P30043	BLVRB	4
P02745	C1QA	4
P01024	C3	4
P04003	C4BPA	4
P01031	C5	4
Q9BY67	CADM1	4
Q03591	CFHR1	4
P05156	CFI	4
P39060	COL18A1	4
P12111	COL6A3	4
Q96IY4	CPB2	4
P04080	CSTB	4
Q08554	DSC1	4
P03951	F11	4
P00748	F12	4
P05160	F13B	4
P00734	F2	4
P00740	F9	4
Q9BTY2	FUCA2	4
P46439	GSTM5	4
P68871	HBB	4
Q9Y251	HPSE	4
P11717	IGF2R	4
P24593	IGFBP5	4
P01859	IGHG2	4
P01860	IGHG3	4
P01768	IGHV3-30	4
P0DP04	IGHV3-43D	4
A0A0C4DH34	IGHV4-28	4
A0A0C4DH38	IGHV5-51	4
P01593	IGKV1D-33	4
P01619	IGKV3-20	4
A0A075B6H7	IGKV3-7	4
P06312	IGKV4-1	4
P0DOY3	IGLC3	4
B9A064	IGLL5	4
P01703	IGLV1-40	4
P01700	IGLV1-47	4
A0A075B6J9	IGLV2-18	4
A0A075B6K2	IGLV3-12	4
A0A0A0MRZ9	IGLV5-52	4
A0A0B4J1Y8	IGLV9-49	4
P04264	KRT1	4
P35527	KRT9	4
Q14847	LASP1	4
P22897	MRC1	4
O15394	NCAM2	4
O14786	NRP1	4
O60462	NRP2	4
Q8WWZ8	OIT3	4
Q9HBI1	PARVB	4
P08567	PLEK	4
P00747	PLG	4
Q02325	PLGLB1	4
P32119	PRDX2	4
P04070	PROC	4
O00391	QSOX1	4
P60763	RAC3	4
Q8WZ75	ROBO4	4
P05154	SERPINA5	4
P37840	SNCA	4
P01137	TGFB1	4
P62328	TMSB4X	4
P24821	TNC	4
P18206	VCL	4
A0A075B6I7	IGLV5-48	4
P07384	CAPN1	4
Q7Z7G0	ABI3BP	5
P12821	ACE	5
P43652	AFM	5
Q16853	AOC3	5
P06727	APOA4	5
P02649	APOE	5
O95445	APOM	5
P52565	ARHGDIA	5
O75882	ATRN	5
P06276	BCHE	5
P02746	C1QB	5
P00915	CA1	5
P27797	CALR	5
P49913	CAMP	5
Q86VB7	CD163	5
P08174	CD55	5
P12830	CDH1	5
P11597	CETP	5
Q92496	CFHR4	5
Q8IUL8	CILP2	5
Q96KN2	CNDP1	5
Q9UBX1	CTSF	5
P08311	CTSG	5
P15924	DSP	5
Q16610	ECM1	5
Q86UX7	FERMT3	5
P02751	FN1	5
P04406	GAPDH	5
P07359	GP1BA	5
P40197	GP5	5
P04196	HRG	5
P11142	HSPA8	5
P05019	IGF1	5
P01344	IGF2	5
Q16270	IGFBP7	5
P01876	IGHA1	5
A0A0C4DH31	IGHV1-18	5
A0A0C4DH33	IGHV1-24	5
A0A0B4J1V2	IGHV2-26	5
A0A0C4DH43	IGHV2-70D	5
A0A0B4J1V0	IGHV3-15	5
P01764	IGHV3-23	5
A0A075B6R2	IGHV4-4	5
A0A0J9YXX1	IGHV5-10-1	5
P06310	IGKV2-30	5
A0A075B6R9	IGKV2D-24	5
A0M8Q6	IGLC7	5
P01706	IGLV2-11	5
P01714	IGLV3-19	5
P80748	IGLV3-21	5
A0A075B6H9	IGLV4-69	5
P04211	IGLV7-43	5
P05106	ITGB3	5
P19827	ITIH1	5
P19823	ITIH2	5
P01591	JCHAIN	5
P03952	KLKB1	5
P01042	KNG1	5
P08519	LPA	5
Q14766	LTBP1	5
Q9Y5Y7	LYVE1	5
Q15555	MAPRE2	5
P48740	MASP1	5
P11226	MBL2	5
P08253	MMP2	5
P14780	MMP9	5
P05164	MPO	5
Q9UM47	NOTCH3	5
P07237	P4HB	5
Q99497	PARK7	5
Q15113	PCOLCE	5
P02776	PF4	5
P55058	PLTP	5
Q6UX71	PLXDC2	5
O43157	PLXNB1	5
Q9UNN8	PROCR	5
P22891	PROZ	5
P24158	PRTN3	5
P20742	PZP	5
P62491	RAB11A	5
Q99969	RARRES2	5
P02753	RBP4	5
P05109	S100A8	5
P06702	S100A9	5
Q13228	SELENBP1	5
P49908	SELENOP	5
P29622	SERPINA4	5
A1L4H1	SSC5D	5
P02786	TFRC	5
P07996	THBS1	5
P16035	TIMP2	5
P02766	TTR	5
P01715	IGLV3-1	5
P68133	ACTA1	6
P02647	APOA1	6
P61204	ARF3	6
P52566	ARHGDIB	6
P20160	AZU1	6
P02747	C1QC	6
P00736	C1R	6
P0DP25	CALM3	6
Q01518	CAP1	6
P16070	CD44	6
O43866	CD5L	6
P60953	CDC42	6
P33151	CDH5	6
P23528	CFL1	6
P27918	CFP	6
P05452	CLEC3B	6
P31146	CORO1A	6
Q9ULV4	CORO1C	6
Q14019	COTL1	6
P24387	CRHBP	6
P54108	CRISP3	6
P07333	CSF1R	6
Q14118	DAG1	6
P59665	DEFA1	6
Q14574	DSC3	6
Q12805	EFEMP1	6
P08246	ELANE	6
P06733	ENO1	6
Q9NZ08	ERAP1	6
Q9Y6R7	FCGBP	6
P12318	FCGR2A	6
Q15485	FCN2	6
P02671	FGA	6
P21333	FLNA	6
P35916	FLT4	6
P04066	FUCA1	6
Q9HAV0	GNB4	6
P80108	GPLD1	6
P78417	GSTO1	6
P09211	GSTP1	6
P16402	H1-3	6
Q5QNW6	H2BC18	6
P84243	H3-3A	6
P62805	H4C1	6
Q9ULI3	HEG1	6
P00739	HPR	6
P32942	ICAM3	6
P01871	IGHM	6
P01762	IGHV3-11	6
P01602	IGKV1-5	6
A2NJV5	IGKV2-29	6
A0A075B6I1	IGLV4-60	6
Q14623	IHH	6
Q14533	KRT81	6
P80188	LCN2	6
P02788	LTF	6
P51884	LUM	6
Q5SQ64	LY6G6F	6
P61626	LYZ	6
Q7Z7M0	MEGF8	6
Q9H8L6	MMRN2	6
Q92859	NEO1	6
Q99784	OLFM1	6
Q9UHG3	PCYOX1	6
P30101	PDIA3	6
Q15084	PDIA6	6
O00151	PDLIM1	6
P07737	PFN1	6
P52209	PGD	6
P00558	PGK1	6
Q6UXB8	PI16	6
P14618	PKM	6
P62937	PPIA	6
P23284	PPIB	6
P30044	PRDX5	6
P13727	PRG2	6
P07602	PSAP	6
P41222	PTGDS	6
P23470	PTPRG	6
P62820	RAB1A	6
P51149	RAB7A	6
P61224	RAP1B	6
Q15404	RSU1	6
P31949	S100A11	6
P80511	S100A12	6
P26447	S100A4	6
P06703	S100A6	6
Q6UWP8	SBSN	6
P16109	SELP	6
Q9NPR2	SEMA4B	6
P36955	SERPINF1	6
Q9H299	SH3BGRL3	6
P00441	SOD1	6
Q14515	SPARCL1	6
P37802	TAGLN2	6
P37837	TALDO1	6
Q9Y490	TLN1	6
P60174	TPI1	6
P67936	TPM4	6
P10599	TXN	6
P62987	UBA52	6
P08670	VIM	6
Q04917	YWHAH	6
P63104	YWHAZ	6
P31946	YWHAB	6
A0A075B6K6	IGLV4-3	6
Q8N1N4	KRT78	6
P02760	AMBP	7
Q9Y5C1	ANGPTL3	7
P15144	ANPEP	7
P04114	APOB	7
P02654	APOC1	7
P02655	APOC2	7
P02656	APOC3	7
P55056	APOC4	7
P02749	APOH	7
P05067	APP	7
P07738	BPGM	7
P20851	C4BPB	7
P00918	CA2	7
O43852	CALU	7
P08603	CFH	7
Q02985	CFHR3	7
Q9Y240	CLEC11A	7
O00299	CLIC1	7
P10909	CLU	7
P26992	CNTFR	7
Q9Y6Z7	COLEC10	7
P46109	CRKL	7
Q01459	CTBS	7
P81605	DCD	7
P21709	EPHA1	7
P00742	F10	7
P08709	F7	7
Q9UGM5	FETUB	7
P69905	HBA1	7
P02042	HBD	7
P02790	HPX	7
P11021	HSPA5	7
Q9Y4L1	HYOU1	7
P05362	ICAM1	7
P35858	IGFALS	7
P17936	IGFBP3	7
P01880	IGHD	7
P23083	IGHV1-2	7
A0A0C4DH29	IGHV1-3	7
A0A0A0MS14	IGHV1-45	7
A0A0C4DH39	IGHV1-58	7
P01742	IGHV1-69	7
P0DP01	IGHV1-8	7
A0A0C4DH32	IGHV3-20	7
A0A0A0MS15	IGHV3-49	7
A0A075B6Q5	IGHV3-64	7
A0A0B4J1V6	IGHV3-73	7
A0A0B4J1X5	IGHV3-74	7
A0A087WSY4	IGHV4-30-2	7
P06331	IGHV4-34	7
P01599	IGKV1-17	7
A0A0B4J2D9	IGKV1D-13	7
A0A087WW87	IGKV2-40	7
A0A0A0MRZ8	IGKV3D-11	7
A0A0A0MT36	IGKV6D-21	7
P01699	IGLV1-44	7
P01701	IGLV1-51	7
P01704	IGLV2-14	7
P01705	IGLV2-23	7
P01709	IGLV2-8	7
A0A075B6K4	IGLV3-10	7
A0A075B6K0	IGLV3-16	7
P01718	IGLV3-27	7
A0A075B6K5	IGLV3-9	7
A0A075B6I9	IGLV7-46	7
A0A075B6I0	IGLV8-61	7
P40189	IL6ST	7
Q14624	ITIH4	7
P13645	KRT10	7
P35908	KRT2	7
P13473	LAMP2	7
P04180	LCAT	7
P17931	LGALS3	7
P40925	MDH1	7
Q9UNW1	MINPP1	7
Q13201	MMRN1	7
P35579	MYH9	7
P54802	NAGLU	7
P61916	NPC2	7
Q92823	NRCAM	7
P10720	PF4V1	7
P01833	PIGR	7
Q13093	PLA2G7	7
P02775	PPBP	7
P30041	PRDX6	7
Q92954	PRG4	7
P07225	PROS1	7
P78509	RELN	7
P05546	SERPIND1	7
P07988	SFTPB	7
P08294	SOD3	7
P09486	SPARC	7
P35590	TIE1	7
P22105	TNXB	7
Q86YW5	TREML1	7
Q6EMK4	VASN	7
P58546	MTPN	7
P60709	ACTB	8
P12814	ACTN1	8
P02765	AHSG	8
P02652	APOA2	8
O43505	B4GAT1	8
Q8TDL5	BPIFB1	8
Q10588	BST1	8
Q6YHK3	CD109	8
P55290	CDH13	8
P12109	COL6A1	8
P49747	COMP	8
Q9NQ79	CRTAC1	8
Q13822	ENPP2	8
P00488	F13A1	8
P23142	FBLN1	8
P02675	FGB	8
P02679	FGG	8
P50395	GDI2	8
P06744	GPI	8
P28799	GRN	8
P06396	GSN	8
Q04756	HGFAC	8
O75144	ICOSLG	8
P01877	IGHA2	8
P01854	IGHE	8
P01861	IGHG4	8
A0A0B4J2H0	IGHV1-69D	8
Q04721	NOTCH2	8
Q96S96	PEBP4	8
Q96PD5	PGLYRP2	8
P27169	PON1	8
Q06830	PRDX1	8
P35030	PRSS3	8
P10153	RNASE2	8
P34096	RNASE4	8
P20848	SERPINA2	8
P30740	SERPINB1	8
P04278	SHBG	8
Q15465	SHH	8
Q8TER0	SNED1	8
P02787	TF	8
P35443	THBS4	8
P06753	TPM3	8
O95497	VNN1	8
O75083	WDR1	8
P29966	MARCKS	8
A0A075B6S4	IGKV1D-17	8
P00491	PNP	8
P01023	A2M	9
O15204	ADAMDEC1	9
P08319	ADH4	9
P02768	ALB	9
P03950	ANG	9
P58335	ANTXR2	9
Q13790	APOF	9
P61769	B2M	9
P06681	C2	9
Q9HCU0	CD248	9
P23141	CES1	9
P00751	CFB	9
O94985	CLSTN1	9
Q12860	CNTN1	9
Q9BWP8	COLEC11	9
P07339	CTSD	9
P17813	ENG	9
P35555	FBN1	9
Q08830	FGL1	9
Q14314	FGL2	9
Q12841	FSTL1	9
P02774	GC	9
Q92820	GGH	9
P17174	GOT1	9
Q16777	H2AC20	9
P10321	HLA-C	9
A0A0B4J1V1	IGHV3-21	9
A0A0J9YVY3	IGHV7-4-1	9
P04430	IGKV1-16	9
P01721	IGLV6-57	9
P55103	INHBC	9
P58166	INHBE	9
P05556	ITGB1	9
Q8WWA0	ITLN1	9
P11279	LAMP1	9
P13796	LCP1	9
P00338	LDHA	9
P09382	LGALS1	9
Q12907	LMAN2	9
Q07954	LRP1	9
Q13477	MADCAM1	9
Q9BUN1	MENT	9
Q13421	MSLN	9
P26038	MSN	9
P14543	NID1	9
Q86UD1	OAF	9
Q15166	PON3	9
P14314	PRKCSH	9
Q86UN3	RTN4RL2	9
Q86U17	SERPINA11	9
P29401	TKT	9
P04275	VWF	9

## Sheet: C. Signature proteins
Table S5-C. Signature proteins that varied with COVID-19 severity and alleviated during convalescence.
Uniprot accession	Gene name	Group cluster	Time-point cluster	P-value (time-point 3/time-point 1)	FDR (time-point 3/time-point 1)
P02655	APOC2	1	7	5.4672e-07	2.73751e-05
P02753	RBP4	1	5	1.76761e-07	1.37678e-05
P06727	APOA4	1	5	2.21151e-06	8.85757e-05
P02751	FN1	1	5	0.000158976	0.0023711
P43652	AFM	1	5	7.19087e-06	0.000201632
P19823	ITIH2	1	5	6.65808e-08	7.77886e-06
O75882	ATRN	1	5	0.000362615	0.00453916
P01701	IGLV1-51	1	7	0.00607625	0.0340756
P03952	KLKB1	1	5	0.000586287	0.00607404
O43866	CD5L	1	6	0.00745747	0.0393059
P01344	IGF2	1	5	0.00317836	0.0192072
P55056	APOC4	4	7	2.60418e-05	0.000554496
P05546	SERPIND1	4	7	3.54954e-07	2.07725e-05
P55058	PLTP	4	5	8.06334e-08	8.07486e-06
P07359	GP1BA	4	5	4.43939e-05	0.000797952
Q13201	MMRN1	4	7	0.000409876	0.00495384
P35579	MYH9	4	7	0.00970126	0.0465793
Q86YW5	TREML1	4	7	0.00111234	0.00928272
P39060	COL18A1	4	4	0.00869863	0.0438686
P05160	F13B	4	4	2.27441e-06	8.85757e-05
P04114	APOB	4	7	0.000457139	0.0053409
Q13093	PLA2G7	4	7	0.0011268	0.00929277
A0A0B4J1X5	IGHV3-74	4	7	0.00664155	0.0363729
A0A0A0MS15	IGHV3-49	4	7	0.0101265	0.0473227
P22792	CPN2	5	2	0.00706743	0.0381097
P07357	C8A	5	3	0.000676583	0.00658728
Q9NZP8	C1RL	5	2	0.00185082	0.0132655
P07358	C8B	5	3	0.000341664	0.00435467
P12259	F5	5	3	0.00243393	0.0161418
P0C0L4	C4A	5	3	0.00202402	0.0141884
P13671	C6	5	3	0.000102453	0.00163226
P0C0L5	C4B	5	3	0.00475473	0.027546
P00751	CFB	5	9	0.00161002	0.0119921
P06681	C2	5	9	2.61032e-05	0.000554496
P29401	TKT	5	9	0.00577421	0.0329083
P19320	VCAM1	5	3	1.35871e-05	0.000340163
P01011	SERPINA3	5	2	0.00338176	0.0202616
P02748	C9	5	3	0.0013689	0.0107941
P02763	ORM1	5	3	0.00015793	0.0023711
Q08380	LGALS3BP	5	3	5.75501e-06	0.000186594
P08571	CD14	5	3	5.85601e-06	0.000186594
P0DJI8	SAA1	5	2	0.00227707	0.0154973
P18428	LBP	8	3	0.000729207	0.00700239
P0DJI9	SAA2	8	3	0.00107271	0.00905986
P02741	CRP	8	2	0.00258901	0.0166504
P02656	APOC3	10	7	3.23566e-06	0.000119379
P02654	APOC1	10	7	2.33934e-07	1.63988e-05
P02749	APOH	10	7	2.44449e-11	1.71359e-08
P04196	HRG	10	5	5.40521e-09	1.80885e-06
P11597	CETP	10	5	1.34257e-07	1.17642e-05
P02766	TTR	10	5	7.03477e-06	0.000201632
P05154	SERPINA5	10	4	4.23459e-05	0.000797952
Q9UHG3	PCYOX1	10	6	7.07869e-05	0.00118147
A0A0C4DH33	IGHV1-24	10	5	0.00090162	0.00831626
P29622	SERPINA4	10	5	7.0893e-07	3.31307e-05
P07996	THBS1	10	5	0.000374045	0.00460009
P25311	AZGP1	10	4	7.74115e-09	1.80885e-06
P40197	GP5	10	5	5.59358e-05	0.000980275
Q96IY4	CPB2	10	4	3.9417e-07	2.12548e-05
P54802	NAGLU	10	7	0.00244084	0.0161418
P02776	PF4	10	5	0.000316768	0.00411212
Q9Y5Y7	LYVE1	10	5	0.00621396	0.0345713
P19827	ITIH1	10	5	3.24764e-08	4.55318e-06
Q14766	LTBP1	10	5	0.00061736	0.00627202
P80108	GPLD1	10	6	0.000432776	0.00514196
Q15113	PCOLCE	10	5	0.00371193	0.0220514
P17936	IGFBP3	10	7	0.00101609	0.00892144
P09486	SPARC	10	7	0.000639105	0.00631003
P51884	LUM	10	6	0.00102537	0.00892144
P04070	PROC	10	4	0.000855686	0.00799781
A0A0B4J2D9	IGKV1D-13	10	7	0.00926636	0.0457445
P04180	LCAT	10	7	0.000589208	0.00607404
Q01459	CTBS	10	7	0.0020921	0.0145204
P02647	APOA1	10	6	0.00886066	0.0443666
Q16610	ECM1	10	5	0.00855724	0.0434683
P04004	VTN	12	2	0.00312817	0.0190682
Q12907	LMAN2	12	9	2.90386e-05	0.000598709
Q8N6C8	LILRA3	14	3	0.00762636	0.0393186
P10321	HLA-C	14	9	0.0072088	0.0385159
Q8NBJ4	GOLM1	14	3	4.4326e-05	0.000797952
