# Supplementary material for: Longitudinal Serum Proteome Characterization of COVID-19 Patients With Different Severities Revealed Potential Therapeutic Strategies
Source: Front Immunol. 2022 Jul 26;13:893943. doi: 10.3389/fimmu.2022.893943 (PMC9361788; doi:10.3389/fimmu.2022.893943)
Supplement: Supplementary file 7 [file Table_6.xlsx]

## Sheet: Sheet1
Table S6. List of unrestored proteins at the convalescence stage.
Uniprot Accession	Gene name	COVID-19/Normal			Time-point 1/Normal			Time-point 3/Normal			Time-point 3/time-point 1
		p-value	FDR	Ratio	p-value	FDR	Ratio	p-value	FDR	Ratio	p-value	FDR	Ratio
Q02325	PLGLB1	6.98721e-10	2.75941e-07	2.25811	5.59634e-09	1.30768e-06	2.178	7.88726e-13	4.83785e-10	2.28957	0.0065404	0.0311893	1.05568
P10909	CLU	1.84778e-08	2.59059e-06	1.28254	9.36916e-07	3.8634e-05	1.20963	1.38027e-12	4.83785e-10	1.34222	9.77766e-08	6.85414e-06	1.11261
Q03591	CFHR1	3.58249e-07	2.09277e-05	1.52299	1.45737e-05	0.000276112	1.41905	3.43851e-08	3.01299e-06	1.58795	0.00138162	0.00958923	1.0817
P49913	CAMP	1.88398e-06	5.07951e-05	2.06077	6.87712e-05	0.000845765	1.68994	2.40975e-08	2.8154e-06	2.40067	8.9605e-07	3.92582e-05	1.4092
A0A075B6K4	IGLV3-10	6.11024e-05	0.000856656	1.44451	0.000416713	0.00360636	1.31261	2.56725e-05	0.000514183	1.60619	1.68464e-05	0.000337408	1.26748
Q86VB7	CD163	0.000102065	0.00127764	1.36907	0.00200972	0.0128074	1.28899	1.22568e-05	0.000286401	1.49763	0.000499845	0.00443533	1.10849
P01714	IGLV3-19	0.000196543	0.00211964	1.73666	0.00103013	0.00768218	1.56608	0.000185128	0.00288388	2.02864	0.00935589	0.0420416	1.21049
A0A075B6K5	IGLV3-9	0.000808558	0.00651493	1.48018	0.00180231	0.0116984	1.41233	0.000988854	0.011003	1.63767	0.00332185	0.0186289	1.15121
P01768	IGHV3-30	0.00217848	0.01414	1.28155	0.00977095	0.0444768	1.21954	0.00263123	0.0230845	1.33524	0.0065404	0.0311893	1.10512
P19652	ORM2	0.000158418	0.00182051	0.798911	0.000647043	0.00503975	0.805707	1.88038e-05	0.00041192	0.757615	0.00088528	0.00697282	0.866473
Q13790	APOF	0.00133986	0.00948732	0.820404	0.00548267	0.0293386	0.840349	0.00141917	0.014418	0.802243	0.00138162	0.00958923	0.911503
