# Supplementary material for: Longitudinal Serum Proteome Characterization of COVID-19 Patients With Different Severities Revealed Potential Therapeutic Strategies
Source: Front Immunol. 2022 Jul 26;13:893943. doi: 10.3389/fimmu.2022.893943 (PMC9361788; doi:10.3389/fimmu.2022.893943)
Supplement: Supplementary file 8 [file Table_7.xlsx]

## Sheet: Sheet2
Table S7. PRM quantification results.
Group	Sample ID	Relative level
COVID-19	S06-1	0.014839
	S06-6	0.0159553
	S06-7	0.00723616
	S06-8	0.00902353
COVID-19	S13-1	0.0181592
COVID-19	S24-2	0.0363954
COVID-19	S38-2	0.0250937
COVID-19	S54-4	0.008224
	S54-5	0.00736429
COVID-19	S71-2	0.00841631
	S71-3	0.0102814
COVID-19	S73-4	0.00740166
	S73-5	0.0085517
	S73-7	0.00871274
	S73-8	0.0084134
COVID-19	S75-2	0.00779895
	S75-3	0.00657126
COVID-19	S80-3	0.00545023
Fever/cough	F29	0.00238165
Fever/cough	F47	0.00253
Healthy	H1	0.00203916
Healthy	H2	0.00506221
Healthy	H3	0.00340234
Healthy	H16	0.0036414
